# Supplementary material for: [μ-Bis(diphenyl­arsino)methane-1:2κ2 As:As’]nona­carbonyl-1κ3 C,2κ3 C,3κ3 C-(triphenyl phosphite-3κP)-triangulo-triruthenium(0)
Source: Acta Crystallogr Sect E Struct Rep Online. 2010 Jan 30;66(Pt 2):m223–4. doi: 10.1107/S1600536810001200 (PMC2979706; doi:10.1107/S1600536810001200)
Supplement: Supplementary file 2 [file e-66-0m223-Isup2.hkl]

# 
# h,k,l, Fc-squared, Fo-squared, sigma(Fo-squared) and status flag 
# 
data_I
_shelx_title ' iak48bm in P2(1)/c  (100K)' 
_shelx_refln_list_code          4 
_shelx_F_calc_maximum     1154.48 
_exptl_crystal_F_000      5264.00 
_reflns_d_resolution_high  0.7098 
 
loop_ 
 _symmetry_equiv_pos_as_xyz 
 'x, y, z' 
 '-x, y+1/2, -z+1/2' 
 '-x, -y, -z' 
 'x, -y-1/2, z-1/2' 
 
_cell_length_a    15.6537 
_cell_length_b    21.3662 
_cell_length_c    30.1698 
_cell_angle_alpha  90.000 
_cell_angle_beta   90.125 
_cell_angle_gamma  90.000 
 
_shelx_F_squared_multiplier     1.000 
 
loop_ 
 _refln_index_h 
 _refln_index_k 
 _refln_index_l 
 _refln_F_squared_calc 
 _refln_F_squared_meas 
 _refln_F_squared_sigma 
 _refln_observed_status 
   1   0   0      331.55      -18.95     18.95 o 
   2   0   0   551150.44   543307.19   6976.52 o 
   3   0   0      247.98      279.31     67.69 o 
   4   0   0     5375.47     5158.37    173.91 o 
   5   0   0     2630.41     2269.11    139.96 o 
   6   0   0     4037.79     4585.80    170.14 o 
   7   0   0      120.13      -24.52    120.27 o 
   8   0   0    78464.16    78011.87    866.53 o 
   9   0   0     3916.47     3422.11    196.35 o 
  10   0   0    75941.31    83168.20   1027.27 o 
  11   0   0     2862.29     2716.58    251.95 o 
  12   0   0       37.65     -221.48    250.73 o 
  13   0   0      793.49      889.57    309.17 o 
  14   0   0    63026.25    63730.02   1414.10 o 
  15   0   0     2567.26     1446.26    888.83 o 
  16   0   0    45543.95    44410.62   1972.76 o 
  17   0   0     1576.77      879.87   1990.65 o 
  18   0   0       62.78     -626.48   1013.79 o 
  19   0   0      157.88       33.69   1125.25 o 
  20   0   0    25463.09    27090.14   2101.27 o 
  21   0   0      432.85    -1153.05   1153.05 o 
   1   1   0      101.62      -24.24     24.24 o 
   2   1   0    74836.17    86276.84   1028.59 o 
   3   1   0     1661.08     1389.17     66.96 o 
   4   1   0     3402.68     3936.75    103.26 o 
   5   1   0        9.92      -66.07     66.07 o 
   6   1   0     2864.33     2247.39    105.56 o 
   7   1   0       27.64      -83.63     83.63 o 
   8   1   0      385.92      -91.34    103.75 o 
   9   1   0      262.38      292.20    106.09 o 
  10   1   0    48663.32    53170.78    515.45 o 
  11   1   0     7172.15     7393.49    218.79 o 
  12   1   0   139314.72   138639.84   1267.17 o 
  13   1   0    12405.19    13946.83    338.38 o 
  14   1   0    58419.93    53976.39    970.27 o 
  15   1   0      737.80      453.46    488.60 o 
  16   1   0    29829.25    26309.69   1110.55 o 
  17   1   0      344.43      367.29    684.70 o 
  18   1   0     4662.77     4645.67   1245.96 o 
  19   1   0        0.32      539.85    784.90 o 
  20   1   0     8269.44    12021.47   1569.16 o 
  21   1   0       89.77      320.57    861.55 o 
   0   2   0   663024.31   790124.50  22085.91 o 
   1   2   0     1861.48     1475.79    111.68 o 
   2   2   0    73637.13    84917.23    680.01 o 
   3   2   0      650.78      316.07     62.28 o 
   4   2   0    14584.16    12919.48    168.71 o 
   5   2   0        4.73      -78.22     78.22 o 
   6   2   0     3049.28     3566.40    114.97 o 
   7   2   0      705.10      284.93     93.79 o 
   8   2   0    18882.59    14765.15    217.19 o 
   9   2   0      102.26     -103.13    103.13 o 
  10   2   0    57144.57    51917.27    488.91 o 
  11   2   0       79.02      348.42    156.19 o 
  12   2   0    30905.76    31403.77    473.25 o 
  13   2   0      241.86       15.13    250.55 o 
  14   2   0    47242.87    45389.18    904.66 o 
  15   2   0     7610.35     7922.69    531.42 o 
  16   2   0    10957.63    13032.06    889.33 o 
  17   2   0      141.50      603.49    698.27 o 
  18   2   0     1880.75     2755.06    782.03 o 
  19   2   0      327.18     2414.81    837.03 o 
  20   2   0      782.44     7996.39    969.45 o 
  21   2   0       15.49      556.71    872.45 o 
   1   3   0        0.76       18.16     60.59 o 
   2   3   0    44304.68    50356.71    415.74 o 
   3   3   0      781.11      475.08     71.64 o 
   4   3   0    41943.19    42572.53    354.36 o 
   5   3   0      120.47      183.04     84.17 o 
   6   3   0     2240.24     2936.77    114.65 o 
   7   3   0      246.71      -37.81    101.97 o 
   8   3   0    70392.60    68985.51    583.23 o 
   9   3   0       79.20      -91.87    118.28 o 
  10   3   0      861.45     1611.20    152.74 o 
  11   3   0      213.33      -57.06    129.13 o 
  12   3   0    39287.74    40563.97    556.38 o 
  13   3   0     4370.15     5973.30    340.61 o 
  14   3   0    20448.58    19510.60    509.85 o 
  15   3   0      261.09      -25.33    349.31 o 
  16   3   0       13.37     -145.05    422.04 o 
  17   3   0      900.20      136.95    698.96 o 
  18   3   0     3688.03     2630.49   1017.82 o 
  19   3   0        3.52      330.05    795.63 o 
  20   3   0    17525.54    19070.40   1163.76 o 
  21   3   0     1876.40     4287.12    930.29 o 
   0   4   0      653.41      428.79    188.19 o 
   1   4   0       14.87       41.52     78.52 o 
   2   4   0    47444.03    50873.69    520.49 o 
   3   4   0      183.21      131.13     78.37 o 
   4   4   0    79240.23    73907.38    650.77 o 
   5   4   0     5992.83     5414.20    161.52 o 
   6   4   0    35203.51    35805.00    341.22 o 
   7   4   0     1735.54     1311.89    113.37 o 
   8   4   0    67086.16    62379.81    562.71 o 
   9   4   0     8537.28     9910.56    219.32 o 
  10   4   0   282248.66   265496.69   2055.05 o 
  11   4   0       29.27     -172.35    172.35 o 
  12   4   0   110008.14   111749.98   1425.15 o 
  13   4   0      125.82      129.85    237.98 o 
  14   4   0    16051.53    17636.40    491.50 o 
  15   4   0     2197.50     2559.12    357.59 o 
  16   4   0     4221.60     2885.03    419.89 o 
  17   4   0       33.68      -36.13    694.65 o 
  18   4   0    14372.37    16419.05   1025.53 o 
  19   4   0     4088.84     4973.88    874.63 o 
  20   4   0     5772.05     6126.35    934.14 o 
  21   4   0     1290.74     3170.52   1026.97 o 
   1   5   0      783.79      523.17     98.14 o 
   2   5   0    15920.95    16085.71    313.45 o 
   3   5   0     7684.67     6574.48    143.97 o 
   4   5   0    90111.47    96787.94    885.00 o 
   5   5   0      206.82      151.00     97.39 o 
   6   5   0     9143.93     7988.15    158.69 o 
   7   5   0     5832.98     5204.37    148.67 o 
   8   5   0   127450.24   127051.64   1044.57 o 
   9   5   0     7338.37     7765.76    209.14 o 
  10   5   0    27782.49    26111.65    374.98 o 
  11   5   0      745.85      868.09    215.00 o 
  12   5   0     1189.07     2352.33    274.23 o 
  13   5   0     2156.21     2218.41    296.35 o 
  14   5   0     9923.15     9542.82    436.87 o 
  15   5   0       24.05     -314.24    314.24 o 
  16   5   0    35511.11    32261.46    828.20 o 
  17   5   0     2684.61     3531.57    622.05 o 
  18   5   0    27711.83    30103.00   1204.78 o 
  19   5   0     1549.79     2117.31    784.53 o 
  20   5   0       14.25       11.13   1027.83 o 
  21   5   0     2477.28     3738.91   1035.70 o 
   0   6   0   664345.69   696696.94  11411.19 o 
   1   6   0     1189.78     1383.60    127.26 o 
   2   6   0   177361.45   183481.86   1804.45 o 
   3   6   0     1215.79     1531.24     96.03 o 
   4   6   0   213213.41   205571.61   1735.08 o 
   5   6   0     9844.31     8393.60    173.01 o 
   6   6   0    33969.61    27269.37    316.08 o 
   7   6   0       31.79        1.28    109.42 o 
   8   6   0     2210.72     1966.98    143.76 o 
   9   6   0     3223.23     3551.66    174.02 o 
  10   6   0     3181.44     3283.60    198.79 o 
  11   6   0      109.04       69.03    216.65 o 
  12   6   0     1106.31     1741.23    262.23 o 
  13   6   0       42.97     -259.99    259.99 o 
  14   6   0     3568.11     3704.09    342.20 o 
  15   6   0        0.61     -305.14    305.14 o 
  16   6   0     3617.35     4895.12    433.47 o 
  17   6   0      188.86      528.75    424.29 o 
  18   6   0      247.50     3864.69    892.11 o 
  19   6   0     5017.67     6702.85   1113.54 o 
  20   6   0      523.87      980.30    923.31 o 
  21   6   0     1401.85      863.47   1120.97 o 
   1   7   0     6523.74     7090.36    214.32 o 
   2   7   0    67346.51    61517.82    687.89 o 
   3   7   0     6086.47     6703.50    149.63 o 
   4   7   0    88884.91    88004.59    792.67 o 
   5   7   0      987.94     1133.76    117.48 o 
   6   7   0    45908.80    38333.29    462.00 o 
   7   7   0     2105.12     1729.93    134.37 o 
   8   7   0   184381.72   169939.72   1529.09 o 
   9   7   0      260.58      -17.52    153.08 o 
  10   7   0    31721.29    32137.58    494.49 o 
  11   7   0      414.54      450.76    233.86 o 
  12   7   0     3040.13     3040.30    286.42 o 
  13   7   0     1361.37     1039.86    291.29 o 
  14   7   0     6762.50     6403.30    394.86 o 
  15   7   0      176.11     -332.28    332.28 o 
  16   7   0    59560.23    58630.25   1165.20 o 
  17   7   0     2555.96     3933.55    483.83 o 
  18   7   0    59378.43    59575.03   1300.04 o 
  19   7   0     3289.38     4390.63    934.91 o 
  20   7   0     6692.73     4894.71   1464.83 o 
  21   7   0     1412.64     1375.20   1410.10 o 
   0   8   0   107050.21   119218.69   2112.93 o 
   1   8   0      370.50      557.38    135.16 o 
   2   8   0    36665.09    41350.42    529.07 o 
   3   8   0    11956.86    11573.49    199.03 o 
   4   8   0   120843.68   120800.31   1087.02 o 
   5   8   0     9005.84     8623.07    199.41 o 
   6   8   0    53646.96    49989.73    551.22 o 
   7   8   0     3895.96     4111.99    193.61 o 
   8   8   0     7879.73     6920.83    271.48 o 
   9   8   0      295.07      254.63    178.33 o 
  10   8   0    47746.08    41987.33    644.84 o 
  11   8   0      620.63      288.34    251.09 o 
  12   8   0     8656.48     8415.34    341.60 o 
  13   8   0        1.61     -274.62    274.62 o 
  14   8   0     5262.82     6599.21    396.33 o 
  15   8   0       31.94       99.88    336.54 o 
  16   8   0      170.32     1092.48    379.87 o 
  17   8   0     1908.71     1963.50    403.17 o 
  18   8   0     8634.98     8954.86    748.28 o 
  19   8   0      559.33     1141.86   1010.15 o 
  20   8   0     2902.16      921.34   1372.57 o 
  21   8   0      866.06     -313.14   1362.34 o 
   1   9   0    10866.59    11532.30    285.47 o 
   2   9   0     5179.78     9632.08    220.69 o 
   3   9   0     9990.10    10312.59    212.02 o 
   4   9   0     5896.90     7054.00    184.22 o 
   5   9   0     4762.97     5474.24    144.43 o 
   6   9   0    15609.60    17928.55    309.59 o 
   7   9   0      366.14     -104.22    145.47 o 
   8   9   0    11356.65    12611.74    280.70 o 
   9   9   0       57.27      194.72    196.70 o 
  10   9   0     6521.06     6522.45    307.98 o 
  11   9   0      322.89     -252.48    252.48 o 
  12   9   0    25059.88    24669.75    535.26 o 
  13   9   0      996.93      643.54    330.66 o 
  14   9   0    10907.55    11245.50    504.99 o 
  15   9   0      100.55     -201.76    371.49 o 
  16   9   0      676.54     9171.93    623.68 o 
  17   9   0        0.42     2911.24    499.17 o 
  18   9   0     2120.39     9293.30    693.13 o 
  19   9   0      945.65     2915.42    686.55 o 
  20   9   0     6940.58     5409.67   1524.49 o 
   0  10   0     7281.75     6242.07    328.87 o 
   1  10   0     1060.24     1659.98    155.05 o 
   2  10   0     7085.39     7181.48    204.61 o 
   3  10   0    13945.17    13219.88    243.66 o 
   4  10   0     3125.71     3911.05    145.72 o 
   5  10   0     1335.68     1283.83    123.67 o 
   6  10   0     6703.82    10103.13    752.64 o 
   7  10   0     1164.95     1075.36    150.07 o 
   8  10   0    79291.16    73257.61    886.84 o 
   9  10   0        6.14      -86.77    201.41 o 
  10  10   0   101916.34    96047.00   1217.21 o 
  11  10   0     1420.63     1628.02    289.50 o 
  12  10   0    54479.68    55534.57   1035.68 o 
  13  10   0     1059.73      454.13    351.44 o 
  14  10   0    15078.72    15481.83    591.16 o 
  15  10   0     1940.62     1265.84    421.70 o 
  16  10   0     3792.44     4607.05    500.07 o 
  17  10   0      290.41      178.82    434.49 o 
  18  10   0     6839.90     5488.91    530.87 o 
  19  10   0      101.59     2107.13    618.19 o 
  20  10   0     4465.62     7504.93   1251.59 o 
   1  11   0      963.30      718.80    154.27 o 
   2  11   0    38723.51    42766.07    556.79 o 
   3  11   0      560.35      435.44    114.69 o 
   4  11   0      335.00      336.21    114.76 o 
   5  11   0     3246.81     3065.15    155.22 o 
   6  11   0    19806.25    21584.25    330.31 o 
   7  11   0     1661.37     1550.12    177.06 o 
   8  11   0    26957.60    28170.00    486.87 o 
   9  11   0     3434.75     3795.61    259.15 o 
  10  11   0     6426.62     7369.93    355.07 o 
  11  11   0     9679.54    10183.18    412.73 o 
  12  11   0     7026.08     7554.13    411.95 o 
  13  11   0     7075.47     7739.27    601.38 o 
  14  11   0     6795.26     6920.57    486.85 o 
  15  11   0        1.91      109.67    403.00 o 
  16  11   0     6234.13     5823.58    525.92 o 
  17  11   0       80.36     -375.95    449.13 o 
  18  11   0     1704.64     1602.43    495.63 o 
  19  11   0      513.02      447.24    631.11 o 
  20  11   0     1287.99     2810.19   1367.74 o 
   0  12   0   276752.47   278750.84   4778.66 o 
   1  12   0     2701.89     2507.28    181.32 o 
   2  12   0    44421.71    45592.55    596.09 o 
   3  12   0       68.67     -121.83    121.83 o 
   4  12   0    20364.58    20419.60    324.35 o 
   5  12   0       22.50      -80.00    118.85 o 
   6  12   0     5204.83     5002.09    182.73 o 
   7  12   0     1461.96     1172.00    228.22 o 
   8  12   0     3984.61     5474.20    343.80 o 
   9  12   0      100.49        6.29    252.02 o 
  10  12   0    33499.66    32307.02    825.95 o 
  11  12   0     2945.49     3417.18    346.05 o 
  12  12   0     5534.27    11699.97    670.13 o 
  13  12   0     2244.02     1764.30    401.74 o 
  14  12   0    50727.47    48884.46   1026.29 o 
  15  12   0     1257.74     2168.80    473.80 o 
  16  12   0    20123.15    19422.73    717.91 o 
  17  12   0        9.80      173.29    472.10 o 
  18  12   0     2158.98     2954.30    505.56 o 
  19  12   0      367.02      267.24    642.04 o 
  20  12   0    15092.20    15503.12   1338.35 o 
   1  13   0     4232.81     5134.66    237.95 o 
   2  13   0       93.31      323.66    152.64 o 
   3  13   0       85.22      -96.82    133.33 o 
   4  13   0      117.24      -32.12    133.72 o 
   5  13   0       71.89     -128.61    128.61 o 
   6  13   0        2.27       -3.97    143.92 o 
   7  13   0     2040.68     2240.71    251.68 o 
   8  13   0     9678.25    11099.41    355.58 o 
   9  13   0       23.94     -255.97    255.97 o 
  10  13   0     5702.40     6541.81    377.63 o 
  11  13   0     1786.08     1258.84    336.80 o 
  12  13   0    24869.83    25355.69    693.66 o 
  13  13   0     7616.77     7897.19    509.32 o 
  14  13   0     7895.52    10388.32    570.49 o 
  15  13   0     1415.39     1290.53    500.05 o 
  16  13   0     2491.65     2921.64    516.19 o 
  17  13   0       54.54      -76.46    488.93 o 
  18  13   0     6455.81     6252.66    583.74 o 
  19  13   0      126.26     -566.81    566.81 o 
   0  14   0   148387.72   157749.80   3172.44 o 
   1  14   0     2519.10     2865.97    222.80 o 
   2  14   0    59401.44    66520.37    897.96 o 
   3  14   0        2.58     -122.11    146.23 o 
   4  14   0     4206.38     4382.78    195.77 o 
   5  14   0      796.22      937.07    174.94 o 
   6  14   0       44.27      134.77    176.17 o 
   7  14   0      172.17     -219.76    219.76 o 
   8  14   0     9677.63    10450.69    392.61 o 
   9  14   0     2511.87     1937.65    295.40 o 
  10  14   0     2504.68     2663.46    336.13 o 
  11  14   0    11969.35    12969.53    526.36 o 
  12  14   0    14193.17    12524.80    553.89 o 
  13  14   0     2171.35     2293.37    425.65 o 
  14  14   0     4167.54    10675.89    615.79 o 
  15  14   0      256.41      906.64    463.99 o 
  16  14   0      455.57     4374.22    605.40 o 
  17  14   0      467.97      252.78    622.88 o 
  18  14   0     1474.60      961.66    543.18 o 
  19  14   0        6.70      763.85    624.74 o 
   1  15   0    64144.97    64573.81    916.85 o 
   2  15   0    11595.13    13553.88    407.94 o 
   3  15   0     3002.13     3389.15    199.29 o 
   4  15   0      498.51     1966.04    178.13 o 
   5  15   0      252.14        5.20    204.47 o 
   6  15   0     2529.94     3376.02    271.20 o 
   7  15   0      178.37     -225.73    225.73 o 
   8  15   0    14435.55    14200.55    441.94 o 
   9  15   0     7154.21     7039.56    368.16 o 
  10  15   0     7583.31     8451.43    437.15 o 
  11  15   0     1835.50     2153.49    370.65 o 
  12  15   0     5194.31     8601.82    679.11 o 
  13  15   0     1408.49     2819.62    436.72 o 
  14  15   0     1903.97     5862.11    550.90 o 
  15  15   0      493.17      981.89    468.31 o 
  16  15   0     5610.93     8983.50    629.74 o 
  17  15   0      277.36     -502.57    502.57 o 
  18  15   0     1226.74     3359.39    578.04 o 
  19  15   0      911.67      262.16    833.69 o 
   0  16   0    83462.08    81012.83   1584.16 o 
   1  16   0     4129.34     4185.15    224.10 o 
   2  16   0    49785.68    51576.56    760.17 o 
   3  16   0     1553.72     1423.72    190.73 o 
   4  16   0     3205.58     2880.00    210.97 o 
   5  16   0      454.64      488.76    216.69 o 
   6  16   0      836.33      400.79    233.71 o 
   7  16   0     1952.50     1794.96    262.70 o 
   8  16   0    40551.10    38864.56    709.68 o 
   9  16   0       11.82     -279.54    279.54 o 
  10  16   0    45764.05    45465.52    890.67 o 
  11  16   0     6304.45     6155.68    445.47 o 
  12  16   0    16405.24    19480.35    656.51 o 
  13  16   0    10904.70    11389.02    662.87 o 
  14  16   0       31.77      491.12    434.74 o 
  15  16   0     1258.48     2809.06    499.42 o 
  16  16   0     9216.11     9760.24    829.05 o 
  17  16   0      115.45     -256.09    541.57 o 
  18  16   0        0.55     -518.18    518.18 o 
   1  17   0    15398.85    16301.70    433.84 o 
   2  17   0     6375.22     5942.63    259.96 o 
   3  17   0       52.80       21.72    185.17 o 
   4  17   0    10035.91    10313.49    321.40 o 
   5  17   0     1161.03      811.48    223.34 o 
   6  17   0     2617.78     1756.26    254.90 o 
   7  17   0     2238.04     2048.15    272.31 o 
   8  17   0      947.90     2383.65    314.62 o 
   9  17   0       47.64     -285.91    285.91 o 
  10  17   0    16907.79    16906.20    571.65 o 
  11  17   0       23.12       37.26    354.49 o 
  12  17   0    12247.81    14836.92    684.37 o 
  13  17   0      890.42     1529.57    432.01 o 
  14  17   0    14729.53    15704.01   1064.83 o 
  15  17   0      311.79     -112.87    464.04 o 
  16  17   0     5040.21     4066.77    607.99 o 
  17  17   0     2628.96     4290.52    668.11 o 
  18  17   0      191.60      851.16    557.34 o 
   0  18   0     3070.43     2999.76    348.21 o 
   1  18   0       16.30      126.44    201.55 o 
   2  18   0    36243.30    39187.38    646.13 o 
   3  18   0        2.02     -199.94    199.94 o 
   4  18   0     2276.54     3603.25    255.39 o 
   5  18   0        2.57     -224.83    224.83 o 
   6  18   0     1067.11      796.41    255.60 o 
   7  18   0     2045.71     1967.58    272.62 o 
   8  18   0    14130.41    13774.09    479.97 o 
   9  18   0      692.34      528.87    316.06 o 
  10  18   0     4046.33     5194.04    421.43 o 
  11  18   0     1272.85      571.34    369.11 o 
  12  18   0     2250.30     3774.91    445.73 o 
  13  18   0     1828.41     3609.85    469.77 o 
  14  18   0      183.72      544.90    445.71 o 
  15  18   0      417.00      365.14    477.33 o 
  16  18   0      328.09     1380.33    578.66 o 
  17  18   0        2.26     -499.64    499.64 o 
   1  19   0      252.32      228.75    214.55 o 
   2  19   0    68110.16    66424.45    902.45 o 
   3  19   0     1035.29      882.88    208.69 o 
   4  19   0    29375.91    32708.48    588.24 o 
   5  19   0     1584.60     1489.66    273.57 o 
   6  19   0     4538.66     4564.41    327.37 o 
   7  19   0     4353.42     4085.90    312.76 o 
   8  19   0    38054.76    33190.55    717.88 o 
   9  19   0     4435.76     4962.01    389.21 o 
  10  19   0     4505.32     3325.92    398.01 o 
  11  19   0     2286.64     2541.09    406.90 o 
  12  19   0    28154.40    25868.40    746.30 o 
  13  19   0     2779.20     3586.77    475.41 o 
  14  19   0     9751.25    12310.48    645.12 o 
  15  19   0      638.92      395.16    552.77 o 
  16  19   0     3934.61     5203.73    892.91 o 
  17  19   0     3680.17     4938.96    603.05 o 
   0  20   0     1987.09     2448.74    470.99 o 
   1  20   0     1521.39     1856.06    269.30 o 
   2  20   0      783.71     2439.53    256.06 o 
   3  20   0    13413.16    13762.54    410.99 o 
   4  20   0      294.64      682.68    257.07 o 
   5  20   0       10.52     -269.74    269.74 o 
   6  20   0    13650.09    14187.41    468.21 o 
   7  20   0     5045.41     5152.83    333.36 o 
   8  20   0     3294.86     3360.42    373.72 o 
   9  20   0     1689.21     1621.23    351.26 o 
  10  20   0    15788.35    16845.61    593.71 o 
  11  20   0       25.51     -365.67    365.67 o 
  12  20   0    14102.65    13414.39    837.10 o 
  13  20   0      396.42     -421.42    421.42 o 
  14  20   0     6534.68     7004.61    642.14 o 
  15  20   0     1207.92     1348.15    559.27 o 
  16  20   0    10779.87    14883.13    832.95 o 
   1  21   0     3649.84     4097.77    374.21 o 
   2  21   0     1010.62     1079.54    256.77 o 
   3  21   0    12252.39    12808.46    413.27 o 
   4  21   0     2158.83     2008.30    294.14 o 
   5  21   0    20486.70    24155.04   1043.00 o 
   6  21   0      623.86      496.33    293.64 o 
   7  21   0     2700.66     2888.77    316.32 o 
   8  21   0     5063.68     6260.05    408.78 o 
   9  21   0      128.87      765.95    342.61 o 
  10  21   0      844.30      253.70    360.74 o 
  11  21   0        9.11     -372.57    372.57 o 
  12  21   0      454.58      -33.83    400.92 o 
  13  21   0       33.46      278.54    511.00 o 
  14  21   0      346.09      944.38    532.66 o 
  15  21   0     1164.30     1505.40    551.13 o 
   0  22   0   128187.75   121847.75   2738.08 o 
   1  22   0       14.89     -239.95    239.95 o 
   2  22   0    27271.04    25943.89    678.09 o 
   3  22   0     2416.80     3716.05    415.03 o 
   4  22   0      655.78      961.02    294.28 o 
   5  22   0     2217.40     2214.00    338.38 o 
   6  22   0       76.72     -192.79    287.77 o 
   7  22   0     9480.76    10290.72    452.80 o 
   8  22   0     1356.48     1531.26    352.30 o 
   9  22   0     6998.29     7541.20    459.81 o 
  10  22   0     2636.33     2608.13    427.25 o 
  11  22   0     3797.90     3664.57    452.54 o 
  12  22   0      874.46      515.88    479.05 o 
  13  22   0      707.44      443.94    518.46 o 
  14  22   0     3736.44     2689.59    556.99 o 
  15  22   0     1363.89      883.25    908.86 o 
   1  23   0      871.05      541.45    293.12 o 
   2  23   0    10332.17    12696.51    423.47 o 
   3  23   0     6292.07     7330.20    381.48 o 
   4  23   0     7401.01     8381.65    442.47 o 
   5  23   0    11453.95    12722.78    610.31 o 
   6  23   0     9753.60    10404.04    458.68 o 
   7  23   0     1683.72     1682.94    341.25 o 
   8  23   0    36369.36    35900.44    792.08 o 
   9  23   0      679.02      343.75    363.54 o 
  10  23   0    21091.03    20662.43    676.91 o 
  11  23   0     1193.23     1524.44    485.86 o 
  12  23   0     1784.50     2242.83    516.98 o 
  13  23   0      111.54     -468.38    468.38 o 
  14  23   0     5224.00     5609.87    853.47 o 
   0  24   0    18973.11    17223.45   1098.37 o 
   1  24   0      297.51      267.27    334.39 o 
   2  24   0    43832.46    41142.45    899.76 o 
   3  24   0      369.94      404.99    330.80 o 
   4  24   0    74554.05    77080.90   1292.47 o 
   5  24   0       94.23     -276.49    314.31 o 
   6  24   0    39488.13    39378.65    804.44 o 
   7  24   0      226.11      350.05    364.49 o 
   8  24   0     2587.34     2276.57    390.12 o 
   9  24   0       40.87      128.02    365.04 o 
  10  24   0    12310.86    15400.61    782.63 o 
  11  24   0     1455.55     1636.77    494.38 o 
  12  24   0     2062.09     2771.65    535.07 o 
  13  24   0      189.97     -148.63    475.84 o 
   1  25   0      222.05     -269.13    301.63 o 
   2  25   0       86.43      238.68    354.41 o 
   3  25   0     3259.92     3675.36    393.18 o 
   4  25   0      772.13      594.33    364.78 o 
   5  25   0     1379.28     1044.48    351.53 o 
   6  25   0      228.51      388.43    328.53 o 
   7  25   0     1132.95     1230.64    351.04 o 
   8  25   0      827.23      905.28    422.33 o 
   9  25   0      643.58      759.51    436.73 o 
  10  25   0     6589.52     5707.10    553.36 o 
  11  25   0     1244.68     1917.98    505.73 o 
  12  25   0     2729.90     1373.38    603.43 o 
   0  26   0     2099.89     3172.54    545.66 o 
   1  26   0      138.51       39.39    361.10 o 
   2  26   0     2842.99     2753.26    421.31 o 
   3  26   0       30.42     -268.32    377.03 o 
   4  26   0     8931.30    12169.26    849.92 o 
   5  26   0        6.08      634.53    393.59 o 
   6  26   0      323.45      422.88    342.01 o 
   7  26   0      315.46      237.78    389.52 o 
   8  26   0     4225.58     3598.54    484.93 o 
   9  26   0       88.08      315.28    446.20 o 
  10  26   0    45964.18    43928.39   1147.22 o 
  11  26   0      585.02     -221.73    599.09 o 
   1  27   0    14925.33    16256.67    686.48 o 
   2  27   0    10755.20    12437.54    631.38 o 
   3  27   0        6.76     -150.83    415.20 o 
   4  27   0       95.72      472.76    392.30 o 
   5  27   0     1274.28     1031.48    453.91 o 
   6  27   0      224.07     -204.69    451.20 o 
   7  27   0      571.09     1094.79    596.91 o 
   8  27   0     1538.26      626.14    440.51 o 
   9  27   0     6324.53     5816.27    554.38 o 
   0  28   0    26925.51    25318.58   1959.55 o 
   1  28   0     2351.88     2522.26    674.41 o 
   2  28   0    29707.65    32598.31   1294.70 o 
   3  28   0     2551.51     2588.04    649.91 o 
   4  28   0      916.10       16.95    480.76 o 
   5  28   0      267.59     -211.46    442.13 o 
   6  28   0     4573.99     4990.16    630.51 o 
   7  28   0     1096.85     1264.51    742.38 o 
   8  28   0      390.35     -151.84    626.93 o 
   1  29   0     8371.95     9916.93   1024.20 o 
   2  29   0     1160.75     2029.28    684.59 o 
   3  29   0     1181.60     1514.66    653.62 o 
   4  29   0      930.80     1612.92    555.88 o 
   5  29   0      479.43     -189.63    452.38 o 
   0  30   0    49928.88    47073.30   2890.53 o 
 -21   1   1     3419.05     5817.40    958.27 o 
 -20   1   1     5256.70     5764.11    931.45 o 
 -19   1   1     1656.82     1700.74    809.38 o 
 -18   1   1     4920.88     7440.38   1061.49 o 
 -17   1   1      470.73     1033.31    707.00 o 
 -16   1   1     3879.91     7308.71    775.80 o 
 -15   1   1       51.65       56.07    580.13 o 
 -14   1   1     6082.36     8329.69    391.68 o 
 -13   1   1    14333.58    19142.86    477.57 o 
 -12   1   1     1096.26     1837.05    203.38 o 
 -11   1   1    20750.87    22373.59    322.06 o 
 -10   1   1    14765.64    15104.26    253.98 o 
  -9   1   1     3480.85     3953.34    162.46 o 
  -8   1   1    45205.29    42819.19    402.94 o 
  -7   1   1      846.72     1110.50    100.59 o 
  -6   1   1    19378.32    17590.13    210.97 o 
  -5   1   1    12599.18    12022.16    176.19 o 
  -4   1   1    51425.09    53984.12    441.63 o 
  -3   1   1     2626.38     2640.30     77.72 o 
  -2   1   1     4946.17     3614.25     72.71 o 
  -1   1   1      441.04      -25.91     25.91 o 
   0   1   1      184.29       -7.03      7.03 o 
   1   1   1      324.79      -25.09     25.09 o 
   2   1   1     5005.74     3586.94     69.26 o 
   3   1   1     2817.67     2642.57     77.83 o 
   4   1   1    59144.35    58888.20    485.71 o 
   5   1   1    11518.49    11351.29    162.57 o 
   6   1   1    19636.57    18373.59    215.54 o 
   7   1   1     1094.04     1311.45     98.89 o 
   8   1   1    47374.20    43955.91    393.39 o 
   9   1   1     3638.33     4017.72    148.29 o 
  10   1   1    15674.51    15975.54    261.26 o 
  11   1   1    23964.07    24043.50    399.39 o 
  12   1   1     1398.31     2345.56    243.80 o 
  13   1   1    16718.73    19867.74    405.20 o 
  14   1   1     5086.57     8062.95    395.43 o 
  15   1   1       51.13      486.22    421.28 o 
  16   1   1     3725.18     8739.01    801.24 o 
  17   1   1      522.37      788.84   1063.82 o 
  18   1   1     5969.72     8353.56    889.93 o 
  19   1   1     1823.63     1667.47    820.68 o 
  20   1   1     4702.20     3834.45    927.88 o 
  21   1   1     3882.65     4287.62    944.61 o 
 -21   2   1     3146.80     3069.46    910.54 o 
 -20   2   1    18549.87    21537.94   1215.09 o 
 -19   2   1     9130.87     9401.05    962.70 o 
 -18   2   1      429.19     -475.28    729.58 o 
 -17   2   1     2290.73     3092.12    735.01 o 
 -16   2   1     6231.26     8364.05    807.09 o 
 -15   2   1     6307.40     9062.63    520.49 o 
 -14   2   1     2081.01     3633.47    310.81 o 
 -13   2   1      573.09     1441.60    269.36 o 
 -12   2   1    17478.27    19658.77    392.89 o 
 -11   2   1    56780.88    55828.93    554.26 o 
 -10   2   1    85707.69    82748.45    706.83 o 
  -9   2   1   102913.79   100830.09    803.28 o 
  -8   2   1    54186.45    51432.06    443.27 o 
  -7   2   1     3069.45     2547.30    110.52 o 
  -6   2   1      448.05      371.59     90.27 o 
  -5   2   1    13304.79    13284.76    176.37 o 
  -4   2   1     7381.85     6921.51    125.62 o 
  -3   2   1    21809.32    21862.49    215.89 o 
  -2   2   1   181829.23   196479.25   1610.16 o 
  -1   2   1   334643.69   365963.97   9833.13 o 
   1   2   1   341910.00   314526.97  28061.90 o 
   2   2   1   182083.45   197145.36   1561.88 o 
   3   2   1    23480.93    22720.88    220.93 o 
   4   2   1     6591.35     6705.60    120.77 o 
   5   2   1    13029.18    13135.40    179.57 o 
   6   2   1      540.96      268.63     95.47 o 
   7   2   1     4251.20     3598.64    128.86 o 
   8   2   1    58028.96    51659.48    476.86 o 
   9   2   1   107369.59   104477.15    854.99 o 
  10   2   1    73416.27    74784.01    704.12 o 
  11   2   1    57835.03    56391.34    562.41 o 
  12   2   1    15584.01    19284.88    368.56 o 
  13   2   1      686.75      721.24    214.92 o 
  14   2   1     1596.88     3974.66    438.94 o 
  15   2   1     8848.78    10666.80    506.81 o 
  16   2   1     4485.73     6227.07    766.82 o 
  17   2   1     2681.62     3428.02   1070.56 o 
  18   2   1      288.02     1578.56    749.88 o 
  19   2   1    10047.18     9939.70    962.48 o 
  20   2   1    14666.18    15825.59   1132.43 o 
  21   2   1     4153.24     5147.79    969.74 o 
 -21   3   1     3967.33     5095.00    979.88 o 
 -20   3   1     3875.32     6591.85    942.32 o 
 -19   3   1     2596.62     4701.71    871.90 o 
 -18   3   1     2371.28     2163.50    826.16 o 
 -17   3   1      881.49     1031.76    716.10 o 
 -16   3   1     2280.54     2250.43    534.90 o 
 -15   3   1      653.04      207.18    331.69 o 
 -14   3   1     4349.02     5916.38    437.64 o 
 -13   3   1    24176.82    21275.91    488.18 o 
 -12   3   1    45078.54    42751.62    638.81 o 
 -11   3   1    21507.67    20176.95    365.72 o 
 -10   3   1    10131.46    11340.34    234.77 o 
  -9   3   1     6620.23     6149.43    196.98 o 
  -8   3   1     2153.98     1501.73    127.74 o 
  -7   3   1    36097.32    37632.52    380.86 o 
  -6   3   1     2115.37     1571.97    103.15 o 
  -5   3   1      166.25      312.29     83.63 o 
  -4   3   1      335.25      661.93     97.63 o 
  -3   3   1    17249.41    16887.65    199.80 o 
  -2   3   1    78264.21    86905.27    749.06 o 
  -1   3   1    27287.09    31810.33    563.47 o 
   0   3   1     2068.85     1516.48    116.10 o 
   1   3   1    28543.86    32298.86    462.12 o 
   2   3   1    77603.22    85043.52    771.23 o 
   3   3   1    16525.49    16225.17    185.22 o 
   4   3   1      381.96      616.96     79.56 o 
   5   3   1      127.61      257.44     88.91 o 
   6   3   1     1953.16     1191.87    102.53 o 
   7   3   1    37621.57    39008.41    392.96 o 
   8   3   1     1382.21      955.40    124.46 o 
   9   3   1     8002.44     7277.52    189.37 o 
  10   3   1    12422.91    13190.98    258.56 o 
  11   3   1    23805.28    22330.67    358.53 o 
  12   3   1    32975.66    35275.71    592.88 o 
  13   3   1    26941.06    25482.94    529.62 o 
  14   3   1     4289.56     5593.18    318.41 o 
  15   3   1      695.70      300.82    352.11 o 
  16   3   1     2996.97     2680.07    461.62 o 
  17   3   1     1410.15     2034.38    735.86 o 
  18   3   1     3814.80     4139.07    822.42 o 
  19   3   1     3784.25     5390.68    886.11 o 
  20   3   1     3986.65     8704.69   1322.61 o 
  21   3   1     3764.75     3979.41    929.90 o 
 -21   4   1      209.55     2722.50   1000.85 o 
 -20   4   1     3196.99     3761.82    883.75 o 
 -19   4   1       42.76     2305.58    821.58 o 
 -18   4   1     1442.22     5423.87    816.32 o 
 -17   4   1     3291.77     3470.56    755.14 o 
 -16   4   1     1354.66     2264.89    487.47 o 
 -15   4   1    12457.25    14107.21    505.67 o 
 -14   4   1     8085.76     9021.52    403.27 o 
 -13   4   1     7548.08     8892.96    390.00 o 
 -12   4   1    20703.56    22068.14    463.31 o 
 -11   4   1      306.02      778.44    190.91 o 
 -10   4   1    25508.69    27133.78    350.75 o 
  -9   4   1     1508.30     1638.71    144.81 o 
  -8   4   1    16055.34    13027.88    236.50 o 
  -7   4   1    11751.33    10120.88    197.09 o 
  -6   4   1      176.97      153.81     91.30 o 
  -5   4   1       54.74      420.62     87.66 o 
  -4   4   1    74002.46    73761.20    670.51 o 
  -3   4   1    11682.64    12943.44    192.51 o 
  -2   4   1    17060.68    21246.25    282.23 o 
  -1   4   1    31508.05    35167.57    499.98 o 
   0   4   1    12708.96    13425.80    257.37 o 
   1   4   1    32085.36    34818.40    428.75 o 
   2   4   1    18983.94    22095.16    246.92 o 
   3   4   1    13120.06    13505.05    180.35 o 
   4   4   1    62389.89    67877.31    561.68 o 
   5   4   1       85.53       71.48     87.64 o 
   6   4   1      168.51      237.50     87.90 o 
   7   4   1    10109.04     9596.50    180.27 o 
   8   4   1    12748.33    11175.32    210.93 o 
   9   4   1     1699.66     1945.92    148.49 o 
  10   4   1    32768.75    32716.04    437.38 o 
  11   4   1      237.24      272.52    179.21 o 
  12   4   1    22873.53    24941.80    566.32 o 
  13   4   1    10534.50    11467.10    400.67 o 
  14   4   1     6583.13     7673.03    415.21 o 
  15   4   1    16780.01    17581.14    544.24 o 
  16   4   1     1233.48      745.99    388.28 o 
  17   4   1     4757.52     5367.02    628.35 o 
  18   4   1     1076.35     2355.19    777.51 o 
  19   4   1       67.19      744.47    794.10 o 
  20   4   1     5115.49     6870.89    934.74 o 
  21   4   1      332.84      677.42    973.73 o 
 -21   5   1     1941.48     3148.34   1027.25 o 
 -20   5   1     4318.97     4552.17   1791.70 o 
 -19   5   1     7230.34     8681.29   1183.95 o 
 -18   5   1    13942.33    16723.19   1038.52 o 
 -17   5   1     6868.59     8969.91    766.55 o 
 -16   5   1     3116.95     5950.26    447.82 o 
 -15   5   1      798.95      608.12    307.77 o 
 -14   5   1     7530.00     7895.74    386.47 o 
 -13   5   1     4714.79     4465.51    323.03 o 
 -12   5   1    15997.77    15157.73    398.28 o 
 -11   5   1     3651.59     3320.94    242.37 o 
 -10   5   1     1404.57     1349.97    172.51 o 
  -9   5   1     4782.95     4399.97    177.69 o 
  -8   5   1    32234.17    26604.03    322.83 o 
  -7   5   1    29625.03    30686.80    321.00 o 
  -6   5   1    40304.93    41404.95    399.95 o 
  -5   5   1     1042.57     1622.65    107.91 o 
  -4   5   1    30196.06    31281.73    306.76 o 
  -3   5   1    50440.88    50887.39    461.89 o 
  -2   5   1    30384.29    31516.42    385.78 o 
  -1   5   1     1923.61     3031.52    163.37 o 
   0   5   1     3391.27     2709.32    143.48 o 
   1   5   1     1202.10     2177.99    143.21 o 
   2   5   1    33192.49    32011.11    378.79 o 
   3   5   1    57154.04    56038.96    533.12 o 
   4   5   1    27229.27    29344.21    329.26 o 
   5   5   1     1511.04     2148.69    107.63 o 
   6   5   1    42528.60    43825.25    407.21 o 
   7   5   1    29887.83    30675.51    338.49 o 
   8   5   1    30054.06    26509.67    315.45 o 
   9   5   1     6854.22     5973.70    191.97 o 
  10   5   1      915.23      754.78    165.67 o 
  11   5   1     3877.48     3443.65    239.61 o 
  12   5   1    11105.01    10642.01    371.19 o 
  13   5   1     5886.41     6299.07    346.18 o 
  14   5   1     6019.38     6929.47    387.47 o 
  15   5   1      528.32      -14.79    312.35 o 
  16   5   1     3134.07     6174.73    612.08 o 
  17   5   1     8573.95    10981.47    554.50 o 
  18   5   1    12761.08    16817.30   1006.67 o 
  19   5   1     8763.57     7757.97   1070.17 o 
  20   5   1     3084.56     3390.01   1022.55 o 
  21   5   1     2740.60     3761.85   1040.51 o 
 -21   6   1      196.58     -877.49   1307.37 o 
 -20   6   1     1999.83     3799.17    997.67 o 
 -19   6   1     1087.16     3173.88    927.60 o 
 -18   6   1     5419.50     5950.61    941.18 o 
 -17   6   1     2326.92     3013.62    480.81 o 
 -16   6   1     4761.14     6642.02    459.51 o 
 -15   6   1     4756.42     4820.78    380.71 o 
 -14   6   1     2178.50     3392.83    336.81 o 
 -13   6   1     4377.56     4830.22    322.23 o 
 -12   6   1    40632.44    37586.82    587.36 o 
 -11   6   1     5188.33     6200.60    282.64 o 
 -10   6   1    16879.93    16652.45    326.88 o 
  -9   6   1     9585.37    12083.26    264.31 o 
  -8   6   1    28525.41    27106.89    331.48 o 
  -7   6   1     2626.82     1972.83    133.40 o 
  -6   6   1     1631.18     1892.46    123.54 o 
  -5   6   1      908.67     1399.71    111.57 o 
  -4   6   1     5074.37     5216.08    133.13 o 
  -3   6   1     4447.99     4154.20    129.44 o 
  -2   6   1    25432.77    22288.70    295.20 o 
  -1   6   1     3976.58     4467.67    143.19 o 
   0   6   1    22008.07    24650.11    439.69 o 
   1   6   1     6247.06     5787.82    190.76 o 
   2   6   1    17520.47    16370.26    282.82 o 
   3   6   1     2758.07     2874.78    105.32 o 
   4   6   1     3151.08     4103.28    118.83 o 
   5   6   1      865.12     1107.06    109.01 o 
   6   6   1     2301.35     2448.94    127.55 o 
   7   6   1     4231.97     3033.40    136.61 o 
   8   6   1    19368.09    20381.67    286.61 o 
   9   6   1    13096.92    14817.05    418.43 o 
  10   6   1    14612.61    14955.38    316.09 o 
  11   6   1     6739.56     7411.67    296.68 o 
  12   6   1    41016.02    38532.57    627.16 o 
  13   6   1     6039.42     6109.64    336.36 o 
  14   6   1     1725.03     2333.89    324.86 o 
  15   6   1     6692.64     7221.42    433.40 o 
  16   6   1     3036.41     5985.64    615.85 o 
  17   6   1     2843.26     3292.39    507.86 o 
  18   6   1     3425.70     4859.38    643.75 o 
  19   6   1     1755.25     3952.58    967.76 o 
  20   6   1     1951.33     4151.18    998.87 o 
  21   6   1      266.32     -632.58    930.96 o 
 -21   7   1      213.87     -644.85   2279.07 o 
 -20   7   1     1767.34     1684.44   1814.78 o 
 -19   7   1     3979.47     7886.62   1100.34 o 
 -18   7   1    19009.88    26126.98    882.89 o 
 -17   7   1     5677.10    10594.60    664.30 o 
 -16   7   1    20059.66    24514.19    622.99 o 
 -15   7   1     2017.20     1480.74    365.16 o 
 -14   7   1     3120.20     2799.28    350.47 o 
 -13   7   1      387.95      802.51    279.20 o 
 -12   7   1     1677.81     1368.06    264.42 o 
 -11   7   1      307.44      579.69    236.00 o 
 -10   7   1    19850.98    19176.83    385.39 o 
  -9   7   1    36546.41    37551.18    487.25 o 
  -8   7   1    39613.96    35943.77    432.83 o 
  -7   7   1    25600.95    26296.47    342.54 o 
  -6   7   1    14675.46    12399.22    233.77 o 
  -5   7   1     5496.02     5914.35    158.35 o 
  -4   7   1    33350.84    35926.21    376.96 o 
  -3   7   1    10103.08     9316.94    190.05 o 
  -2   7   1     5410.90     6962.39    182.03 o 
  -1   7   1     6616.56     7750.04    183.87 o 
   0   7   1     5953.00     6462.01    239.29 o 
   1   7   1     4802.81     6766.19    189.38 o 
   2   7   1     8592.21     8524.10    281.66 o 
   3   7   1     6605.04     7541.33    176.52 o 
   4   7   1    42828.85    41351.05    432.97 o 
   5   7   1     4792.80     5024.14    157.33 o 
   6   7   1     9588.32     8975.07    208.20 o 
   7   7   1    34913.26    32432.63    387.08 o 
   8   7   1    31758.09    31644.10    423.14 o 
   9   7   1    36925.79    36348.38    462.19 o 
  10   7   1    25240.60    23165.90    407.33 o 
  11   7   1      462.72      762.46    263.19 o 
  12   7   1     1139.74      756.64    262.79 o 
  13   7   1      599.57      832.17    290.47 o 
  14   7   1     2234.68     3327.27    360.14 o 
  15   7   1     3141.22     2422.71    380.64 o 
  16   7   1    15068.95    21444.75    655.36 o 
  17   7   1     6947.56    12389.12    635.65 o 
  18   7   1    18514.75    25786.28    831.66 o 
  19   7   1     3444.64     7258.78   1002.01 o 
  20   7   1     2526.98     3924.56   1411.47 o 
  21   7   1      266.59     -185.02   1362.41 o 
 -21   8   1      309.72     2530.45   1462.21 o 
 -20   8   1     3890.77     1860.97   1393.12 o 
 -19   8   1     1395.16     2029.75   1328.64 o 
 -18   8   1      507.33     1504.88    560.34 o 
 -17   8   1     1341.97     1928.21    461.66 o 
 -16   8   1     7135.39     7558.86    476.94 o 
 -15   8   1     3074.08     1543.24    399.61 o 
 -14   8   1     4574.05     5672.87    368.48 o 
 -13   8   1     2586.12     2823.94    344.88 o 
 -12   8   1      220.90      -91.63    265.11 o 
 -11   8   1      982.74      835.68    256.98 o 
 -10   8   1     3211.28     3138.73    263.92 o 
  -9   8   1      371.32      256.63    212.75 o 
  -8   8   1    10550.62    10574.41    245.96 o 
  -7   8   1    46113.22    46899.09    545.22 o 
  -6   8   1    20393.42    21069.25    503.20 o 
  -5   8   1    38689.60    30884.19    357.30 o 
  -4   8   1   102401.08    96878.78    889.54 o 
  -3   8   1    78672.98    82741.59    826.84 o 
  -2   8   1   300700.06   298046.50   3284.64 o 
  -1   8   1   125284.65   130937.31   1407.20 o 
   0   8   1   493673.91   513539.72   6391.65 o 
   1   8   1   134728.38   139222.61   1666.51 o 
   2   8   1   253744.48   268029.66   2729.95 o 
   3   8   1    90039.85    89255.70    906.37 o 
   4   8   1    89914.89    90824.11    869.12 o 
   5   8   1    35723.27    29365.71    358.09 o 
   6   8   1    20578.61    20234.79    425.29 o 
   7   8   1    43875.44    45354.53    508.88 o 
   8   8   1    16508.98    14474.26    282.11 o 
   9   8   1      564.62      735.38    187.52 o 
  10   8   1     5023.01     4589.09    286.92 o 
  11   8   1     1571.18     1533.63    272.46 o 
  12   8   1      285.60      285.00    252.51 o 
  13   8   1     1688.05     1663.88    307.88 o 
  14   8   1     6239.58     7004.87    406.76 o 
  15   8   1     2972.51     1765.18    364.88 o 
  16   8   1     6653.07     7720.50    542.84 o 
  17   8   1     1138.30      838.85    396.31 o 
  18   8   1      777.45     1357.73    559.05 o 
  19   8   1     2226.91     3370.95   1086.63 o 
  20   8   1     6026.49     6725.08   1543.91 o 
  21   8   1      484.61      976.84   1407.94 o 
 -20   9   1     3000.87     2423.11   1413.63 o 
 -19   9   1     8532.47    10048.31    808.51 o 
 -18   9   1    31497.04    29865.77    975.05 o 
 -17   9   1    21588.23    21525.57    760.77 o 
 -16   9   1    48106.02    44160.95    945.88 o 
 -15   9   1     7328.33     7529.24    486.37 o 
 -14   9   1     7369.23     8984.90    471.49 o 
 -13   9   1       33.31      426.26    318.32 o 
 -12   9   1     4984.00     5995.54    342.03 o 
 -11   9   1     1340.49     1170.04    267.85 o 
 -10   9   1    28782.72    28435.70    523.93 o 
  -9   9   1    69516.59    66509.77    811.20 o 
  -8   9   1    69371.72    66895.72    718.58 o 
  -7   9   1    91368.52    87529.40    933.12 o 
  -6   9   1    21970.82    19756.86    312.89 o 
  -5   9   1     6957.94     8202.25    173.70 o 
  -4   9   1    18211.61    18399.23    275.46 o 
  -3   9   1    82355.66    80184.52    810.16 o 
  -2   9   1    25795.37    25526.27    379.00 o 
  -1   9   1    16915.09    20890.55    564.90 o 
   0   9   1      208.85     1817.78    176.39 o 
   1   9   1    17438.65    22172.33    402.12 o 
   2   9   1    18084.99    20567.18    459.71 o 
   3   9   1    82942.44    82535.76    856.14 o 
   4   9   1    16626.48    16630.06    241.11 o 
   5   9   1     9135.71     9196.95    194.62 o 
   6   9   1    18819.80    18387.31    312.73 o 
   7   9   1   102355.19    94265.23    935.87 o 
   8   9   1    64912.64    63542.29    699.60 o 
   9   9   1    65532.18    64039.94    790.37 o 
  10   9   1    32666.22    30941.39    547.08 o 
  11   9   1      868.19      401.48    262.31 o 
  12   9   1     6080.92     7448.95    362.97 o 
  13   9   1       27.97     -181.55    313.29 o 
  14   9   1     9152.21    10767.73    503.13 o 
  15   9   1     8747.12     7895.86    497.05 o 
  16   9   1    43811.67    41803.22    841.74 o 
  17   9   1    23584.13    23321.66    773.38 o 
  18   9   1    28548.07    27028.08    951.99 o 
  19   9   1     8337.30     8800.65    725.80 o 
  20   9   1     3365.13     3630.58   1450.30 o 
 -20  10   1     6308.87     9576.08   1610.84 o 
 -19  10   1     7633.37     8399.96    925.35 o 
 -18  10   1     3134.19     4628.09    516.79 o 
 -17  10   1      507.03      629.62    418.53 o 
 -16  10   1     2742.39     1885.87    430.97 o 
 -15  10   1     1786.25     2447.55    435.35 o 
 -14  10   1     2383.24     2590.62    410.74 o 
 -13  10   1     1842.23     3255.99    393.31 o 
 -12  10   1    37877.27    37585.00    684.59 o 
 -11  10   1    24497.72    24344.99    534.33 o 
 -10  10   1    66147.68    63808.68    896.60 o 
  -9  10   1    27553.72    24989.82    463.71 o 
  -8  10   1    12460.94    12732.50    345.14 o 
  -7  10   1     3521.22     3337.42    193.82 o 
  -6  10   1    46517.68    43584.48    493.64 o 
  -5  10   1   108734.85   106819.80    943.69 o 
  -4  10   1   108638.81   105258.58   1053.45 o 
  -3  10   1    29504.18    31471.66    404.25 o 
  -2  10   1    37257.13    38599.80    519.24 o 
  -1  10   1     1959.96     2487.68    182.07 o 
   0  10   1    12639.75    13390.29    370.25 o 
   1  10   1     1408.93     2027.90    203.69 o 
   2  10   1    37321.80    39329.30    517.97 o 
   3  10   1    30692.90    30917.20    398.27 o 
   4  10   1   107446.48   105361.89    951.43 o 
   5  10   1   112175.52   108876.70   1048.06 o 
   6  10   1    36378.66    37535.16    472.14 o 
   7  10   1     5615.73     5517.01    204.60 o 
   8  10   1    13439.78    14023.45    341.28 o 
   9  10   1    27054.07    24980.41    464.96 o 
  10  10   1    60774.66    60915.76    938.20 o 
  11  10   1    29549.06    27442.27    567.36 o 
  12  10   1    29714.91    32171.08    748.30 o 
  13  10   1     1152.78     1911.44    375.23 o 
  14  10   1     3273.42     3150.66    420.13 o 
  15  10   1     2338.01     2166.43    436.74 o 
  16  10   1     1710.49     1722.30    454.24 o 
  17  10   1      503.42      375.74    460.86 o 
  18  10   1     2959.26     4146.69    589.38 o 
  19  10   1     8380.24     9361.24    771.72 o 
  20  10   1     4958.86     4871.78   1202.58 o 
 -20  11   1     5023.50     4221.83   1174.58 o 
 -19  11   1     2402.62     3563.15    693.85 o 
 -18  11   1     2371.01     1704.94    527.73 o 
 -17  11   1      780.54     1042.55    444.34 o 
 -16  11   1     2456.30     2485.91    475.36 o 
 -15  11   1      903.06      684.59    416.98 o 
 -14  11   1     6444.40     7463.88    483.92 o 
 -13  11   1     1557.44     2356.18    400.53 o 
 -12  11   1    15425.24    15558.44    510.48 o 
 -11  11   1       23.58      470.93    282.34 o 
 -10  11   1     9097.68     8871.65    376.11 o 
  -9  11   1      982.86      738.41    242.55 o 
  -8  11   1     6540.19     7272.18    301.16 o 
  -7  11   1    15040.72    14097.44    298.63 o 
  -6  11   1    15258.24    15221.56    278.99 o 
  -5  11   1     1846.02     2461.66    139.71 o 
  -4  11   1     3697.60     4082.86    163.70 o 
  -3  11   1     1451.51     1708.76    149.82 o 
  -2  11   1     2857.31     2995.96    152.77 o 
  -1  11   1     4509.98     4211.74    192.31 o 
   0  11   1     1102.66      904.44    162.74 o 
   1  11   1     3489.26     3875.90    185.19 o 
   2  11   1     2955.30     2893.19    152.27 o 
   3  11   1     2118.24     2139.63    135.88 o 
   4  11   1     2289.52     2494.96    127.70 o 
   5  11   1     1159.07     1245.81    135.28 o 
   6  11   1    10587.65    11495.29    235.54 o 
   7  11   1    17013.44    15247.67    365.24 o 
   8  11   1     6469.08     7271.98    353.95 o 
   9  11   1     1153.83     1412.09    235.61 o 
  10  11   1     5860.70     6477.40    343.75 o 
  11  11   1       23.62      406.33    273.08 o 
  12  11   1    15747.16    15518.61    494.85 o 
  13  11   1     2335.76     2253.55    386.70 o 
  14  11   1    10007.81    11395.13    551.21 o 
  15  11   1      572.42      362.42    415.75 o 
  16  11   1     2762.83     2253.22    478.96 o 
  17  11   1      728.04     1012.93    449.63 o 
  18  11   1     3587.16     2410.88    556.93 o 
  19  11   1     2494.62     2476.34    671.46 o 
  20  11   1     5161.00     4984.84    919.51 o 
 -20  12   1     4368.20     7602.04   2072.55 o 
 -19  12   1     3172.97     3806.15    707.66 o 
 -18  12   1     2968.23     3833.17    628.40 o 
 -17  12   1     5309.69     5988.08    526.04 o 
 -16  12   1     7384.54     8891.13    604.53 o 
 -15  12   1     7226.38    10551.26    591.86 o 
 -14  12   1    25012.00    26573.58    797.86 o 
 -13  12   1     4525.71     5381.53    459.31 o 
 -12  12   1    82218.17    75797.98   1283.45 o 
 -11  12   1    23037.04    23053.54    588.27 o 
 -10  12   1    84730.19    77849.86   1162.37 o 
  -9  12   1    30260.71    26039.50    573.51 o 
  -8  12   1    47620.79    46001.29    703.86 o 
  -7  12   1     6622.58     7350.04    374.92 o 
  -6  12   1     3860.92     5691.62    233.35 o 
  -5  12   1     1222.55     2016.62    137.52 o 
  -4  12   1    13601.17    16445.86    304.78 o 
  -3  12   1      868.44     1382.03    144.46 o 
  -2  12   1     3940.68     4303.39    204.95 o 
  -1  12   1       21.16      246.60    126.04 o 
   0  12   1    12016.87    13342.32    323.20 o 
   1  12   1       30.94      117.91    164.08 o 
   2  12   1     5905.13     5679.17    195.65 o 
   3  12   1     1308.53     1342.36    136.75 o 
   4  12   1    17450.81    19054.42    304.71 o 
   5  12   1     1243.49     2278.68    155.00 o 
   6  12   1     2835.16     4791.63    276.37 o 
   7  12   1     5707.72     6182.42    264.15 o 
   8  12   1    53795.71    49657.33    698.73 o 
   9  12   1    32087.83    27949.89    516.76 o 
  10  12   1    79127.96    75188.48   1133.35 o 
  11  12   1    27611.24    26140.42    918.07 o 
  12  12   1    62471.52    59492.71   1088.87 o 
  13  12   1     6243.07     7124.67    491.04 o 
  14  12   1    18752.96    20669.89    703.15 o 
  15  12   1     8716.24    11174.46    611.00 o 
  16  12   1     6425.41     8828.34    568.82 o 
  17  12   1     7726.02     7392.62    552.91 o 
  18  12   1     2237.13     1903.21    557.90 o 
  19  12   1     4670.88     3949.74    786.03 o 
  20  12   1     2949.22     4206.22    810.13 o 
 -19  13   1     1139.09     1084.08    606.00 o 
 -18  13   1     4417.68     5113.83    599.76 o 
 -17  13   1       35.21     -457.16    457.16 o 
 -16  13   1    10132.53    10608.98    637.39 o 
 -15  13   1     2558.44     2451.14    482.77 o 
 -14  13   1     6670.35     7996.03    538.75 o 
 -13  13   1     3762.14     4732.43    446.82 o 
 -12  13   1     7454.39     7762.52    473.53 o 
 -11  13   1     5807.20     6197.86    403.82 o 
 -10  13   1    15732.42    15345.61    493.42 o 
  -9  13   1     5221.44     5092.44    335.87 o 
  -8  13   1     4513.46     4428.46    275.27 o 
  -7  13   1     1499.65     1221.29    252.18 o 
  -6  13   1     1835.82     1237.54    161.03 o 
  -5  13   1      369.20      435.96    138.73 o 
  -4  13   1     9307.68    12195.96    761.12 o 
  -3  13   1    10572.90    10527.61    369.18 o 
  -2  13   1     4673.23     5997.57    257.41 o 
  -1  13   1    13046.18    13870.15    327.64 o 
   0  13   1    21075.00    19423.47    418.57 o 
   1  13   1    18888.94    17810.52    398.85 o 
   2  13   1     6511.81     7264.83    270.46 o 
   3  13   1    12655.23    11687.16    375.31 o 
   4  13   1     9357.31    12492.49    933.01 o 
   5  13   1      580.34      585.13    137.49 o 
   6  13   1     2616.76     2086.73    187.94 o 
   7  13   1     2143.62     2471.71    257.54 o 
   8  13   1     3518.90     3365.73    289.21 o 
   9  13   1     6458.05     5788.34    350.85 o 
  10  13   1     9751.97    10455.97    423.17 o 
  11  13   1     9039.86    10087.76    477.16 o 
  12  13   1     4948.44     5930.89    444.94 o 
  13  13   1     5160.72     5814.48    475.52 o 
  14  13   1     6068.77     7520.60    531.76 o 
  15  13   1     2315.77     2586.26    490.16 o 
  16  13   1    10505.61    10723.93    641.62 o 
  17  13   1       29.47     -458.11    458.11 o 
  18  13   1     4353.90     5495.29    582.72 o 
  19  13   1      776.71      601.74    644.79 o 
 -19  14   1     1777.38     1454.39    806.32 o 
 -18  14   1      247.36      723.45    492.04 o 
 -17  14   1     3900.17     4461.54    535.49 o 
 -16  14   1    20245.13    19914.77    782.58 o 
 -15  14   1    22187.29    23373.39    782.17 o 
 -14  14   1    36798.29    33254.66    851.96 o 
 -13  14   1     1235.22     1200.75    407.09 o 
 -12  14   1     5125.59     5948.21    454.13 o 
 -11  14   1     6684.03     7516.10    445.71 o 
 -10  14   1     3086.51     2960.40    333.56 o 
  -9  14   1    13092.44    13234.57    513.74 o 
  -8  14   1     1042.72      989.36    238.24 o 
  -7  14   1      330.55     -112.67    223.06 o 
  -6  14   1     2083.48     1298.03    211.96 o 
  -5  14   1     3537.90     3096.00    195.39 o 
  -4  14   1     1051.17     1694.96    166.58 o 
  -3  14   1    27137.03    27744.96    494.31 o 
  -2  14   1   219450.56   229463.38   2675.59 o 
  -1  14   1   135793.33   136142.19   1693.98 o 
   0  14   1   412065.91   414547.47   5110.46 o 
   1  14   1   132137.61   136216.98   1822.24 o 
   2  14   1   225291.63   229917.78   2703.21 o 
   3  14   1    28126.07    28578.82    433.09 o 
   4  14   1     1694.52     1732.14    167.75 o 
   5  14   1     4598.19     4004.03    202.17 o 
   6  14   1     1351.08      632.69    188.11 o 
   7  14   1      229.37     -220.43    220.43 o 
   8  14   1      982.80      898.77    262.29 o 
   9  14   1    13348.63    13102.88    443.21 o 
  10  14   1     3000.79     2760.22    340.38 o 
  11  14   1     4626.18     5382.87    418.05 o 
  12  14   1     3292.48     3149.07    407.05 o 
  13  14   1     1845.56     2302.38    425.55 o 
  14  14   1    26340.04    26654.14    777.53 o 
  15  14   1    28234.26    27338.01    819.46 o 
  16  14   1    17324.99    16314.25    732.56 o 
  17  14   1     5876.10     7181.42    586.55 o 
  18  14   1      196.43      373.15    575.62 o 
  19  14   1     1224.19      939.30    635.87 o 
 -19  15   1     1534.37      981.61    618.51 o 
 -18  15   1    14943.72    15022.63    872.54 o 
 -17  15   1       63.56     -310.74    460.38 o 
 -16  15   1    15492.00    16769.26    740.04 o 
 -15  15   1     6219.44     6254.49    551.78 o 
 -14  15   1    30818.28    30619.42    826.70 o 
 -13  15   1    33873.88    32882.59    824.48 o 
 -12  15   1    39420.43    36394.01    835.53 o 
 -11  15   1    20219.06    19638.35    612.63 o 
 -10  15   1    27978.70    27224.20    672.34 o 
  -9  15   1     3710.30     3903.20    324.33 o 
  -8  15   1    12239.53    13279.51    506.02 o 
  -7  15   1     1095.30     1415.92    239.48 o 
  -6  15   1     5674.11     6619.38    284.77 o 
  -5  15   1     8915.25    10730.89    380.70 o 
  -4  15   1      627.79      908.29    164.52 o 
  -3  15   1    22762.61    20666.26    436.07 o 
  -2  15   1     4333.66     5666.57    237.13 o 
  -1  15   1     9439.11    11331.64    370.28 o 
   0  15   1     2255.41     5076.33    272.51 o 
   1  15   1    10217.07    11541.26    352.45 o 
   2  15   1     2837.83     4854.02    251.34 o 
   3  15   1    19565.34    18786.19    374.99 o 
   4  15   1      627.43      442.00    167.02 o 
   5  15   1    10697.50    11409.05    314.38 o 
   6  15   1     7776.91     8140.91    305.86 o 
   7  15   1     1587.75     1594.36    254.27 o 
   8  15   1    12765.02    13891.85    440.66 o 
   9  15   1     3085.69     3524.81    317.95 o 
  10  15   1    26607.25    26559.67    665.79 o 
  11  15   1    23040.50    22111.29    641.55 o 
  12  15   1    30963.73    30510.03    769.50 o 
  13  15   1    41328.64    38653.58    896.97 o 
  14  15   1    24935.50    24818.78    769.81 o 
  15  15   1     8704.66     9800.47    611.81 o 
  16  15   1    15801.80    17595.06    702.95 o 
  17  15   1       93.75     -502.16    502.16 o 
  18  15   1    17582.55    17737.80    873.03 o 
  19  15   1     1396.28      884.43    632.78 o 
 -18  16   1      135.28       59.36    539.11 o 
 -17  16   1      188.78      165.28    497.00 o 
 -16  16   1     2097.01     2028.09    524.74 o 
 -15  16   1    10668.85    11142.14    636.57 o 
 -14  16   1     6603.92     7062.18    538.22 o 
 -13  16   1     3881.17     5133.88    480.54 o 
 -12  16   1    15022.87    16085.21    925.38 o 
 -11  16   1     3156.58     3971.81    404.67 o 
 -10  16   1     6257.18     6998.19    425.58 o 
  -9  16   1    13003.83    13535.07    493.40 o 
  -8  16   1     2882.50     3056.79    299.56 o 
  -7  16   1     1027.54      919.24    239.76 o 
  -6  16   1     7251.49     7988.23    310.32 o 
  -5  16   1      103.78      -40.97    203.19 o 
  -4  16   1    28176.31    28319.45    443.14 o 
  -3  16   1     8328.07     9541.01    282.57 o 
  -2  16   1    92938.09    97339.99   1258.40 o 
  -1  16   1   100571.85   101574.09   1507.25 o 
   0  16   1   212553.53   212109.31   2760.85 o 
   1  16   1    94123.37    97728.36   1298.97 o 
   2  16   1    91128.12    94140.63   1234.45 o 
   3  16   1     9498.16    10061.70    294.11 o 
   4  16   1    22511.29    24627.12    499.21 o 
   5  16   1      121.37     -178.82    178.82 o 
   6  16   1     7648.55     9080.73    463.80 o 
   7  16   1     1337.72     1444.57    256.30 o 
   8  16   1     2060.62     2437.40    339.62 o 
   9  16   1    17548.53    16565.94    515.86 o 
  10  16   1     9869.70    11691.26    494.60 o 
  11  16   1     3835.00     4210.53    411.99 o 
  12  16   1    17618.76    18834.96    648.99 o 
  13  16   1     4177.50     5090.65    485.04 o 
  14  16   1     6497.68     7848.06    659.03 o 
  15  16   1    12252.39    13087.53    667.72 o 
  16  16   1     1745.51     1581.83    485.18 o 
  17  16   1      281.00     -513.15    540.53 o 
  18  16   1      162.14     -600.52    600.52 o 
 -18  17   1     1918.92     1583.59    577.05 o 
 -17  17   1     4049.39     5566.09    633.01 o 
 -16  17   1      466.22       -9.22    527.96 o 
 -15  17   1      376.77      872.84    478.71 o 
 -14  17   1    24758.67    23087.08    762.32 o 
 -13  17   1    15480.08    16435.32    697.90 o 
 -12  17   1    38692.70    35800.31    848.91 o 
 -11  17   1     9673.30    10103.10    511.97 o 
 -10  17   1     2815.27     3243.68    379.36 o 
  -9  17   1     2028.27     1390.75    322.00 o 
  -8  17   1    17769.52    16989.95    514.30 o 
  -7  17   1    15416.73    15690.43    476.86 o 
  -6  17   1    15531.70    15605.39    405.95 o 
  -5  17   1      244.84      125.88    256.85 o 
  -4  17   1     9761.97    10977.28    341.22 o 
  -3  17   1    18714.96    18762.44    510.22 o 
  -2  17   1     7969.88     8441.88    391.27 o 
  -1  17   1    28155.13    29461.88    632.68 o 
   0  17   1      647.66     2315.31    256.70 o 
   1  17   1    18221.98    22086.41    476.94 o 
   2  17   1     7389.56     7899.74    346.29 o 
   3  17   1    12937.26    15440.64    379.80 o 
   4  17   1     8973.25    10563.48    333.13 o 
   5  17   1      361.86      689.43    249.82 o 
   6  17   1    20120.54    17972.14    465.74 o 
   7  17   1    18391.53    17281.16    481.51 o 
   8  17   1    13020.46    14233.99    469.90 o 
   9  17   1     1265.43     1149.98    334.78 o 
  10  17   1     3296.45     3629.68    390.08 o 
  11  17   1     7913.91     8591.02    486.73 o 
  12  17   1    35490.16    34129.02    855.39 o 
  13  17   1    17415.35    17105.02    669.02 o 
  14  17   1    21481.89    22672.99    765.87 o 
  15  17   1      496.84      890.43    477.87 o 
  16  17   1      617.09      681.95    537.96 o 
  17  17   1     4965.14     4693.86    691.60 o 
  18  17   1     1193.02     1170.45    560.38 o 
 -17  18   1     2390.39     2777.79    558.05 o 
 -16  18   1     3198.79     3215.42    562.94 o 
 -15  18   1     7086.24     6673.81    588.00 o 
 -14  18   1    11743.31    13943.26    659.93 o 
 -13  18   1    16413.58    17352.17    676.47 o 
 -12  18   1    41243.37    42911.02    937.80 o 
 -11  18   1    13708.21    13613.05    566.90 o 
 -10  18   1    56661.96    55588.02   1027.51 o 
  -9  18   1     6615.29     6500.65    406.67 o 
  -8  18   1    26930.71    27336.76    641.40 o 
  -7  18   1     1164.23     1151.36    264.14 o 
  -6  18   1     1951.96     2396.28    308.54 o 
  -5  18   1      134.14      273.40    236.02 o 
  -4  18   1    25941.27    23184.95    482.40 o 
  -3  18   1     9472.44    10640.66    331.70 o 
  -2  18   1     3554.13     4297.05    253.93 o 
  -1  18   1     1401.75     2549.78    243.59 o 
   0  18   1      905.34     1611.26    274.97 o 
   1  18   1     1869.03     2589.55    237.42 o 
   2  18   1     2634.98     3531.81    234.92 o 
   3  18   1     5924.05     7700.00    289.58 o 
   4  18   1    20050.87    20404.77    449.14 o 
   5  18   1      102.78     -160.19    214.84 o 
   6  18   1     2244.34     1414.98    262.72 o 
   7  18   1     1794.33     1386.44    281.75 o 
   8  18   1    22265.28    23182.83    589.00 o 
   9  18   1     8192.44     8063.02    432.26 o 
  10  18   1    63876.71    62286.13   1106.71 o 
  11  18   1    11771.90    11828.09    540.48 o 
  12  18   1    49890.20    47725.62    999.46 o 
  13  18   1    13824.84    14972.99    647.48 o 
  14  18   1    13283.16    14482.04    843.32 o 
  15  18   1     8432.91     9495.75    623.43 o 
  16  18   1     1992.37     2886.50    617.91 o 
  17  18   1     3855.40     3912.58    771.62 o 
 -17  19   1      318.72     1477.36    533.31 o 
 -16  19   1     4345.04     5018.74    597.97 o 
 -15  19   1     1718.17     1258.45    567.85 o 
 -14  19   1     2577.90     3181.93    506.36 o 
 -13  19   1     2532.27     3323.84    474.38 o 
 -12  19   1     2809.70     2623.71    438.83 o 
 -11  19   1     2108.64     1833.28    393.70 o 
 -10  19   1     2633.18     2641.69    381.73 o 
  -9  19   1     2424.04     2133.42    352.92 o 
  -8  19   1     1145.96     1260.76    314.95 o 
  -7  19   1     1307.53     1336.86    275.46 o 
  -6  19   1     8457.85     9383.75    356.37 o 
  -5  19   1      272.19      279.90    316.83 o 
  -4  19   1    13813.22    15013.91    406.01 o 
  -3  19   1     6179.72     6820.55    285.98 o 
  -2  19   1     5260.70     5873.07    281.99 o 
  -1  19   1      146.93     -171.96    209.72 o 
   0  19   1      496.93      648.77    226.38 o 
   1  19   1      156.43      314.11    225.18 o 
   2  19   1     3310.41     4038.02    236.10 o 
   3  19   1     7632.25     7610.12    324.09 o 
   4  19   1    19914.68    19381.07    462.88 o 
   5  19   1      375.49      180.39    231.42 o 
   6  19   1     9246.91     9288.73    394.50 o 
   7  19   1     2093.21     2881.55    343.57 o 
   8  19   1      754.70      942.85    306.31 o 
   9  19   1     3906.61     4013.38    373.78 o 
  10  19   1     2399.76     2176.60    375.49 o 
  11  19   1     2840.35     2970.50    415.66 o 
  12  19   1     1884.91     3207.18    444.24 o 
  13  19   1     1668.77     2351.51    451.87 o 
  14  19   1     1790.05     1918.96    487.00 o 
  15  19   1     1101.30     1312.29    568.75 o 
  16  19   1     2767.46     4721.23    627.00 o 
  17  19   1      325.50     1089.27    602.82 o 
 -16  20   1     7762.49     9091.76    789.48 o 
 -15  20   1     1800.78     1698.10    560.84 o 
 -14  20   1    10451.65     9950.70    709.01 o 
 -13  20   1      608.89      843.54    438.43 o 
 -12  20   1     2510.38     2278.00    431.99 o 
 -11  20   1     3230.52     4550.53    470.10 o 
 -10  20   1     2468.50     3280.15    399.20 o 
  -9  20   1     1777.66     1909.30    358.97 o 
  -8  20   1     2092.75     2558.23    364.33 o 
  -7  20   1      515.27      484.84    273.43 o 
  -6  20   1      647.37      173.30    246.61 o 
  -5  20   1    10122.16    12383.82    456.66 o 
  -4  20   1     4807.49     4911.32    327.65 o 
  -3  20   1     7311.89     7841.22    429.95 o 
  -2  20   1    76662.21    73494.66   1171.61 o 
  -1  20   1      392.93      609.32    227.08 o 
   0  20   1    54739.48    53198.31   1006.05 o 
   1  20   1      520.04      504.42    272.45 o 
   2  20   1    68328.03    69577.23   1051.27 o 
   3  20   1    10748.98    10427.67    410.99 o 
   4  20   1     3065.17     3443.79    283.51 o 
   5  20   1    12551.90    13492.43    434.57 o 
   6  20   1      777.88      623.18    279.37 o 
   7  20   1      747.19      868.06    290.22 o 
   8  20   1     1326.20     1238.12    321.95 o 
   9  20   1     2794.49     2780.18    367.48 o 
  10  20   1     1730.72     2876.12    409.63 o 
  11  20   1     3184.43     3072.48    425.02 o 
  12  20   1     2170.94     4109.39    465.14 o 
  13  20   1      656.25       87.94    436.07 o 
  14  20   1    10177.89    10633.36    713.23 o 
  15  20   1     2897.47     3149.99    601.18 o 
  16  20   1     6011.10     6871.42    952.01 o 
 -15  21   1     2788.07     3210.44    525.04 o 
 -14  21   1     6936.80     5760.94    620.79 o 
 -13  21   1     1390.58     1758.11    532.19 o 
 -12  21   1     1117.78      355.63    409.42 o 
 -11  21   1      552.57      303.72    377.47 o 
 -10  21   1     8681.16     8872.11    496.78 o 
  -9  21   1    14836.15    15642.98    559.03 o 
  -8  21   1    30553.56    28107.65    679.29 o 
  -7  21   1    15575.31    17422.17    503.96 o 
  -6  21   1     6411.43     5678.84    373.34 o 
  -5  21   1     3172.51     4055.24    349.35 o 
  -4  21   1    14463.23    14782.36    483.22 o 
  -3  21   1     9912.84    11402.73    395.71 o 
  -2  21   1    21087.29    22572.31    510.97 o 
  -1  21   1     2831.78     2976.79    303.45 o 
   0  21   1       80.95      335.38    292.30 o 
   1  21   1     3140.77     3557.25    494.48 o 
   2  21   1    16336.71    18375.06    579.50 o 
   3  21   1     9853.70    11498.32    457.71 o 
   4  21   1    13978.26    13858.06    473.10 o 
   5  21   1     5063.42     4897.03    355.04 o 
   6  21   1     3999.19     4230.28    434.92 o 
   7  21   1    20753.50    20601.38    567.26 o 
   8  21   1    22419.27    23170.17    625.39 o 
   9  21   1    18803.01    17080.22    582.09 o 
  10  21   1     6621.27     7248.83    477.22 o 
  11  21   1      734.60       48.73    387.17 o 
  12  21   1      757.67      546.91    416.64 o 
  13  21   1     1254.78     1448.15    518.83 o 
  14  21   1     4927.86     4510.64    603.80 o 
  15  21   1     4270.36     3930.55    604.95 o 
 -15  22   1      361.61      195.33   1032.85 o 
 -14  22   1      948.98     1491.91    553.53 o 
 -13  22   1      720.29      283.79    503.07 o 
 -12  22   1     1929.89     1658.52    492.61 o 
 -11  22   1     1337.27     1558.47    409.79 o 
 -10  22   1     1817.59     1778.44    392.67 o 
  -9  22   1     3509.34     3630.66    400.40 o 
  -8  22   1     1536.85     1441.54    345.63 o 
  -7  22   1     6452.89     7040.39    386.74 o 
  -6  22   1     8160.48     8298.23    418.19 o 
  -5  22   1    28490.28    31784.10    727.83 o 
  -4  22   1    60204.46    60699.90   1081.91 o 
  -3  22   1    20699.26    20842.43    768.58 o 
  -2  22   1    43093.91    42686.78    992.69 o 
  -1  22   1    12023.12    12679.00    473.96 o 
   0  22   1    14041.97    14731.18    525.07 o 
   1  22   1     9228.83    10165.09    508.57 o 
   2  22   1    48949.77    44724.40   1125.73 o 
   3  22   1    18639.83    19323.66    576.53 o 
   4  22   1    54702.02    57876.19   1020.73 o 
   5  22   1    33909.25    35073.41    709.10 o 
   6  22   1     5994.10     6540.74    509.08 o 
   7  22   1    10330.19    10469.01    504.25 o 
   8  22   1     2472.34     1845.03    353.84 o 
   9  22   1     2174.84     2085.70    374.73 o 
  10  22   1     2239.58     1795.25    400.73 o 
  11  22   1     1010.86     1472.60    421.21 o 
  12  22   1     1456.14     1929.20    498.97 o 
  13  22   1      672.53      659.63    584.39 o 
  14  22   1     1430.80     1944.23    567.28 o 
  15  22   1      575.36    -1518.67   1518.67 o 
 -14  23   1     6568.88     6929.75    897.14 o 
 -13  23   1     1524.08      503.95    572.18 o 
 -12  23   1     7913.34     7233.03    612.20 o 
 -11  23   1       19.55      672.62    465.76 o 
 -10  23   1     1328.36      354.94    383.83 o 
  -9  23   1     3144.05     2483.27    398.95 o 
  -8  23   1     3193.98     2726.33    385.24 o 
  -7  23   1     2293.09     2453.97    335.37 o 
  -6  23   1     8905.13     8605.31    434.71 o 
  -5  23   1     5956.95     5803.84    529.51 o 
  -4  23   1     9877.06    10562.64    452.04 o 
  -3  23   1     5611.96     6722.36    377.88 o 
  -2  23   1     6148.67     8418.01    392.02 o 
  -1  23   1     6174.20     7475.12    403.83 o 
   0  23   1     1442.74     2338.15    328.06 o 
   1  23   1     6915.82     7470.97    468.86 o 
   2  23   1     9928.80    10882.36    527.29 o 
   3  23   1     5743.95     6180.67    464.55 o 
   4  23   1    10419.95    11831.41    462.54 o 
   5  23   1     4187.06     4480.80    354.26 o 
   6  23   1     5567.13     5987.66    395.12 o 
   7  23   1     1474.29     2039.40    347.99 o 
   8  23   1     2949.19     2544.16    376.88 o 
   9  23   1     2359.62     2730.67    399.65 o 
  10  23   1      824.34     1028.91    400.99 o 
  11  23   1       17.06      281.80    453.58 o 
  12  23   1     6938.86     6288.04    592.42 o 
  13  23   1     1653.95     1846.77    522.29 o 
  14  23   1     7114.08     6257.95    868.65 o 
 -13  24   1      697.83      288.34    470.43 o 
 -12  24   1     8893.71     7566.92    622.75 o 
 -11  24   1     4496.57     4270.03    550.00 o 
 -10  24   1    30286.01    27146.83    862.16 o 
  -9  24   1    13052.31    14270.60    577.60 o 
  -8  24   1    14984.54    16833.88    583.51 o 
  -7  24   1     2737.44     2225.45    342.84 o 
  -6  24   1     1820.65     1597.07    312.68 o 
  -5  24   1     1027.05     1124.18    421.71 o 
  -4  24   1    10979.91    12965.81    500.32 o 
  -3  24   1      124.83       -5.41    289.48 o 
  -2  24   1     1806.26     2560.44    417.22 o 
  -1  24   1     1227.30     1207.55    316.71 o 
   0  24   1       19.38     -286.50    286.50 o 
   1  24   1     1831.61     1977.14    341.92 o 
   2  24   1     2912.25     3262.93    392.58 o 
   3  24   1      135.76      167.54    321.83 o 
   4  24   1    11845.11    13621.29    504.31 o 
   5  24   1     1624.00     1328.93    319.20 o 
   6  24   1     1235.46     1347.29    330.48 o 
   7  24   1     1982.01     1932.24    393.53 o 
   8  24   1    22517.30    20505.32    630.42 o 
   9  24   1     9335.94    10160.23    520.55 o 
  10  24   1    37063.71    32679.66    985.56 o 
  11  24   1     3187.41     2743.50    603.72 o 
  12  24   1     8039.92     7132.78    617.56 o 
  13  24   1      525.96     -541.91    541.91 o 
 -12  25   1     1479.70     1573.76    443.69 o 
 -11  25   1     7847.20     9017.09    636.94 o 
 -10  25   1     4226.35     4899.14    761.98 o 
  -9  25   1     3189.45     3373.94    511.60 o 
  -8  25   1     1068.74     1501.28    423.06 o 
  -7  25   1      945.44     1591.73    355.12 o 
  -6  25   1     5146.73     5574.60    374.91 o 
  -5  25   1     3629.13     4584.43    404.03 o 
  -4  25   1     3175.36     2782.72    359.21 o 
  -3  25   1     4114.98     5052.19    469.02 o 
  -2  25   1     2433.42     2493.01    360.99 o 
  -1  25   1      123.80      -13.11    303.48 o 
   0  25   1      421.58      622.27    323.16 o 
   1  25   1       84.56      347.11    366.68 o 
   2  25   1     2422.90     2239.42    356.07 o 
   3  25   1     3251.54     3895.19    406.75 o 
   4  25   1     2235.23     1757.55    386.76 o 
   5  25   1     4342.15     4713.52    417.00 o 
   6  25   1     3376.34     3684.63    593.39 o 
   7  25   1     1466.78     1233.35    390.01 o 
   8  25   1     1475.83     2051.56    439.21 o 
   9  25   1     2244.62     2017.03    463.39 o 
  10  25   1     6497.07     7292.20    762.40 o 
  11  25   1     4870.70     5828.65    572.62 o 
  12  25   1     1466.77     2332.02    613.39 o 
 -11  26   1      205.41      999.63    616.15 o 
 -10  26   1      763.31     1915.34    446.75 o 
  -9  26   1      714.33      950.46    448.12 o 
  -8  26   1     3304.22     4006.66    482.37 o 
  -7  26   1     2027.30     1989.93    425.05 o 
  -6  26   1     9762.57    11118.12    494.45 o 
  -5  26   1     6859.62     9283.60    457.93 o 
  -4  26   1     6418.55     6303.60    427.04 o 
  -3  26   1      915.41     1061.20    407.06 o 
  -2  26   1     2659.12     3308.92    468.05 o 
  -1  26   1     5108.11     6970.85    512.86 o 
   0  26   1    14375.22    17471.14    784.36 o 
   1  26   1     4900.30     5798.67    509.87 o 
   2  26   1     4258.70     5812.94    485.86 o 
   3  26   1     1425.37      960.39    366.10 o 
   4  26   1     5072.34     5346.04    460.39 o 
   5  26   1     6143.66     7517.98    478.31 o 
   6  26   1    12806.87    12929.65    552.71 o 
   7  26   1     1508.79     1557.65    417.97 o 
   8  26   1     5296.12     4645.43    501.17 o 
   9  26   1      464.60      411.82    496.79 o 
  10  26   1     1028.12     1605.24    493.53 o 
  11  26   1      153.51      894.57    719.06 o 
  -9  27   1     1435.46     1803.26    431.76 o 
  -8  27   1      609.78      748.24    424.07 o 
  -7  27   1     1430.71     1242.50    460.82 o 
  -6  27   1      579.95      309.51    364.25 o 
  -5  27   1      220.39     -397.02    397.02 o 
  -4  27   1     4149.86     3600.40    564.97 o 
  -3  27   1     1299.14     1567.70    443.12 o 
  -2  27   1     6052.01     6173.39    543.89 o 
  -1  27   1     1811.69     1979.41    439.95 o 
   0  27   1      952.46     1643.31    453.41 o 
   1  27   1     1466.08     1757.64    497.34 o 
   2  27   1     5417.16     5043.12    439.73 o 
   3  27   1      936.40     1499.52    400.83 o 
   4  27   1     3394.80     3218.42    446.31 o 
   5  27   1      146.88     -426.28    426.28 o 
   6  27   1      842.54      558.42    528.43 o 
   7  27   1     1560.37     1549.91    485.40 o 
   8  27   1      513.06      192.67    431.28 o 
   9  27   1     1428.39      817.01    470.20 o 
  -8  28   1      547.76      285.08   1012.53 o 
  -7  28   1     1020.08     1313.96    426.27 o 
  -6  28   1      474.55      -25.47    397.08 o 
  -5  28   1      363.54        2.74    439.06 o 
  -4  28   1      629.82     1396.34    787.13 o 
  -3  28   1     1137.20      737.05    621.99 o 
  -2  28   1    10371.68    10775.67    967.64 o 
  -1  28   1    15875.34    17307.97    838.07 o 
   0  28   1    15788.34    17293.22   3236.26 o 
   1  28   1    14647.55    15958.85    805.91 o 
   2  28   1    10028.13    11641.60   1147.99 o 
   3  28   1      834.74      573.16    494.94 o 
   4  28   1      446.85       53.94    485.59 o 
   5  28   1      286.44     -252.28    462.06 o 
   6  28   1      313.98      682.14    547.55 o 
   7  28   1     1645.09     1839.88    516.12 o 
   8  28   1      397.48      542.11    710.16 o 
  -5  29   1      670.64       53.83    866.40 o 
  -4  29   1      576.76     -158.00    623.63 o 
  -3  29   1     7328.54     6371.66    786.23 o 
  -2  29   1     4452.66     6348.02    993.02 o 
  -1  29   1    13190.47    15375.92   1075.16 o 
   0  29   1     7326.95     7744.42    998.14 o 
   1  29   1    10755.47    13364.24   1161.22 o 
   2  29   1     6243.84     5665.58    978.30 o 
   3  29   1     4539.47     3223.26    703.85 o 
   4  29   1      914.64      333.38    456.37 o 
   5  29   1      913.23      -78.64    514.11 o 
 -21   0   2     7630.40     9258.38   1435.94 o 
 -20   0   2     1262.28      231.96   1171.95 o 
 -19   0   2     7997.43     8156.38   1325.16 o 
 -18   0   2      990.78     -430.28   1023.51 o 
 -17   0   2     9222.19     9916.64   1244.75 o 
 -16   0   2     9791.89     8537.24   1128.52 o 
 -15   0   2    25718.38    25222.36   1471.51 o 
 -14   0   2     5365.68     5183.42    638.46 o 
 -13   0   2    18439.17    18371.44    497.52 o 
 -12   0   2    28708.41    26112.22    530.97 o 
 -11   0   2    72643.38    72159.49    905.17 o 
 -10   0   2     9877.69    10802.35    306.14 o 
  -9   0   2    97581.43    99016.25   1116.21 o 
  -8   0   2     2865.02     2655.50    173.53 o 
  -7   0   2    10790.84    10268.18    239.94 o 
  -6   0   2     4237.37     4443.66    164.29 o 
  -5   0   2     6126.90     4897.74    163.46 o 
  -4   0   2    24266.82    22988.48    460.79 o 
  -3   0   2   193195.08   189686.19   2364.86 o 
  -2   0   2   220406.39   227488.41   2893.78 o 
  -1   0   2  1332830.50  1426369.88  26264.51 o 
   2   0   2   224313.11   231481.75   2513.36 o 
   3   0   2   200569.67   189855.95   1913.39 o 
   4   0   2    34660.43    29451.50    352.05 o 
   5   0   2     3962.97     3901.78    146.02 o 
   6   0   2     4136.41     4044.89    166.79 o 
   7   0   2     7928.61     8843.65    231.99 o 
   8   0   2     3735.08     3348.89    183.59 o 
   9   0   2    83652.51    89211.41    951.18 o 
  10   0   2    10253.09    10578.49    292.25 o 
  11   0   2    64615.28    66753.34    813.80 o 
  12   0   2    31046.42    26641.28    505.47 o 
  13   0   2    19754.01    19731.07    617.71 o 
  14   0   2     8525.45     8898.78    550.18 o 
  15   0   2    25070.92    25814.44   1491.80 o 
  16   0   2     8222.19     6509.30   1115.66 o 
  17   0   2    11307.57    11730.87   1308.63 o 
  18   0   2      674.27      785.51   1070.77 o 
  19   0   2     5241.83     5188.86   1277.77 o 
  20   0   2     1324.09     1501.04   1227.35 o 
  21   0   2     5591.99     6886.88   1410.37 o 
 -21   1   2     3007.99     3453.82    921.98 o 
 -20   1   2      348.37       57.56    837.14 o 
 -19   1   2     1763.51     3518.09    841.80 o 
 -18   1   2    16557.31    18886.63   1083.99 o 
 -17   1   2     1793.68     2297.04    727.91 o 
 -16   1   2    41765.99    39446.77   1316.89 o 
 -15   1   2    14146.28    14830.85    872.00 o 
 -14   1   2    10540.81    11568.95    431.10 o 
 -13   1   2    87897.73    83912.98    949.37 o 
 -12   1   2     5688.57     7115.91    240.13 o 
 -11   1   2    80000.86    81525.84    702.42 o 
 -10   1   2      944.36      771.04    138.10 o 
  -9   1   2    21995.70    21459.38    286.08 o 
  -8   1   2    32194.13    33757.25    353.31 o 
  -7   1   2    10943.47     9512.44    174.51 o 
  -6   1   2    13258.19    11307.41    181.07 o 
  -5   1   2    53806.82    51140.28    432.63 o 
  -4   1   2     6539.23     6986.83    133.54 o 
  -3   1   2    13617.31    15160.21    188.65 o 
  -2   1   2   192786.55   207073.17   1662.81 o 
  -1   1   2    30263.16    39381.92    674.48 o 
   0   1   2      247.68      155.73     78.38 o 
   1   1   2    32658.28    41858.86    473.91 o 
   2   1   2   197152.88   205877.34   1585.88 o 
   3   1   2    18495.76    18466.20    183.70 o 
   4   1   2     9108.04     8275.35    152.57 o 
   5   1   2    63717.80    56065.92    455.32 o 
   6   1   2    11584.27    10293.33    159.47 o 
   7   1   2    14140.70    11197.80    173.89 o 
   8   1   2    33578.66    33793.78    324.25 o 
   9   1   2    25226.53    22811.35    269.80 o 
  10   1   2      614.66      557.28    130.28 o 
  11   1   2    75357.02    80872.79    712.51 o 
  12   1   2     9161.62    10561.38    278.84 o 
  13   1   2    75342.62    75483.64    828.28 o 
  14   1   2     6534.92     7877.35    474.94 o 
  15   1   2    17871.46    19073.30    691.47 o 
  16   1   2    43329.48    41360.35   1552.98 o 
  17   1   2     2064.99     4222.05    904.11 o 
  18   1   2    15182.13    16998.22   1065.68 o 
  19   1   2     1531.11     2122.21    836.05 o 
  20   1   2      490.14     1911.32    879.68 o 
  21   1   2     3337.00     4510.29    955.64 o 
 -21   2   2     1171.46     3392.10    916.73 o 
 -20   2   2      637.86     1418.62    846.69 o 
 -19   2   2     1137.66     2527.74    840.80 o 
 -18   2   2      438.72      740.42    752.64 o 
 -17   2   2     5318.24     6788.64    801.44 o 
 -16   2   2      804.61     1081.59    654.46 o 
 -15   2   2    20343.93    19937.05    713.74 o 
 -14   2   2     3692.39     3373.26    302.89 o 
 -13   2   2    17373.15    19234.29    454.82 o 
 -12   2   2    46168.65    43327.32    526.65 o 
 -11   2   2    21181.02    20948.47    328.32 o 
 -10   2   2    51982.86    49892.96    521.33 o 
  -9   2   2     6599.05     5272.86    171.43 o 
  -8   2   2    10103.33     9193.39    177.81 o 
  -7   2   2     1231.79     1037.39    100.15 o 
  -6   2   2    12306.31    12295.40    188.84 o 
  -5   2   2     1300.42     1404.63     91.97 o 
  -4   2   2     9122.02     7953.07    148.54 o 
  -3   2   2     2677.28     2580.71     84.35 o 
  -2   2   2   122927.29   127539.60   1028.00 o 
  -1   2   2   140256.88   157426.27   1460.95 o 
   0   2   2    34599.55    30627.45   1418.10 o 
   1   2   2   125080.95   146920.36   1372.57 o 
   2   2   2   109936.66   118895.02    927.60 o 
   3   2   2     3989.63     3699.78     92.93 o 
   4   2   2     6457.79     6291.18    117.03 o 
   5   2   2      814.81      770.02     89.09 o 
   6   2   2    10895.48    10915.74    174.64 o 
   7   2   2      762.81      671.46     99.74 o 
   8   2   2    11804.26    10807.73    204.21 o 
   9   2   2     5942.15     5239.39    169.57 o 
  10   2   2    47549.71    47359.21    483.71 o 
  11   2   2    24214.94    23410.04    342.41 o 
  12   2   2    46487.50    44298.82    549.89 o 
  13   2   2    18597.76    18927.69    423.70 o 
  14   2   2     3730.47     4251.23    353.05 o 
  15   2   2    18751.31    19706.96    632.94 o 
  16   2   2      749.17     1901.29    542.23 o 
  17   2   2     7036.16     6154.77    999.63 o 
  18   2   2      413.20     1586.01    753.54 o 
  19   2   2     1242.30     1814.71    832.05 o 
  20   2   2      504.17     1330.59    882.98 o 
  21   2   2     1800.48     3456.26    938.91 o 
 -21   3   2     8436.04     8655.56   1205.23 o 
 -20   3   2      705.30     2060.57    858.62 o 
 -19   3   2     7555.39     8289.67    932.97 o 
 -18   3   2      533.33     2150.35    771.74 o 
 -17   3   2     6399.36     7781.86    838.23 o 
 -16   3   2     5266.09     5702.40    767.33 o 
 -15   3   2      505.70      -20.12    330.59 o 
 -14   3   2    13887.10    14538.46    428.93 o 
 -13   3   2     4006.96     3869.08    381.28 o 
 -12   3   2    25207.17    22903.76    460.81 o 
 -11   3   2    13575.02    14872.71    289.41 o 
 -10   3   2     3857.27     5048.92    185.10 o 
  -9   3   2     6894.21     7696.72    188.96 o 
  -8   3   2    68288.44    64089.96    549.23 o 
  -7   3   2     1712.27     1138.95    110.46 o 
  -6   3   2    46683.51    45369.89    413.68 o 
  -5   3   2     1717.03     1813.51     96.84 o 
  -4   3   2     6071.60     6024.30    131.76 o 
  -3   3   2     4558.17     3446.61    111.12 o 
  -2   3   2    28927.40    30159.05    282.31 o 
  -1   3   2    51486.51    57322.36    680.28 o 
   0   3   2     2125.85     1910.74     68.05 o 
   1   3   2    48190.09    56215.68    695.74 o 
   2   3   2    34713.72    33576.43    324.63 o 
   3   3   2     2947.77     2551.34    107.77 o 
   4   3   2     5983.09     6753.81    133.30 o 
   5   3   2     1844.89     1983.33     95.92 o 
   6   3   2    57321.90    51091.62    456.09 o 
   7   3   2     1889.37     1299.70    114.39 o 
   8   3   2    71200.08    67168.56    597.08 o 
   9   3   2     6293.95     7086.68    188.39 o 
  10   3   2     2416.26     3238.00    201.88 o 
  11   3   2    15065.71    16030.03    314.35 o 
  12   3   2    19644.70    19830.79    422.07 o 
  13   3   2     2688.87     3345.79    309.19 o 
  14   3   2    11974.64    14582.32    426.79 o 
  15   3   2      339.68       20.53    300.29 o 
  16   3   2     4939.51     4936.79    497.13 o 
  17   3   2     8146.24     7882.83    854.68 o 
  18   3   2      737.88     2064.10    787.99 o 
  19   3   2     8740.48     9814.53    961.75 o 
  20   3   2      457.05     1797.18    869.27 o 
  21   3   2     7610.55     6422.02    982.07 o 
 -21   4   2     8217.63     8450.70    974.53 o 
 -20   4   2     2619.76     4330.11    889.86 o 
 -19   4   2    13834.23    16355.31   1069.69 o 
 -18   4   2     2708.43     2432.93    787.50 o 
 -17   4   2     9722.95    10553.72    883.85 o 
 -16   4   2     2028.45     3670.53    524.16 o 
 -15   4   2    11307.12    11005.89    477.78 o 
 -14   4   2     5005.35     5587.56    353.35 o 
 -13   4   2    35410.26    38705.82    740.09 o 
 -12   4   2    34024.48    31556.92    563.17 o 
 -11   4   2    86722.77    83660.70    878.58 o 
 -10   4   2    19379.92    18636.92    302.12 o 
  -9   4   2   125413.81   116633.05    996.86 o 
  -8   4   2    10498.70    10540.97    206.70 o 
  -7   4   2    21844.63    20844.03    263.79 o 
  -6   4   2     2826.02     2966.85    119.89 o 
  -5   4   2   159181.59   154590.81   1219.22 o 
  -4   4   2     4422.29     5212.05    128.87 o 
  -3   4   2    39642.25    41877.96    403.62 o 
  -2   4   2   111252.66   120461.66   1165.96 o 
  -1   4   2     5243.44     5925.25    233.72 o 
   0   4   2   207879.94   230668.50   2755.24 o 
   1   4   2     4085.67     5270.14    164.04 o 
   2   4   2   102819.70   114009.68   1124.65 o 
   3   4   2    48936.36    48102.45    425.94 o 
   4   4   2     6744.66     6614.02    151.52 o 
   5   4   2   144696.83   144455.20   1166.63 o 
   6   4   2     2093.61     2088.64    110.54 o 
   7   4   2    19823.89    19411.94    250.92 o 
   8   4   2    10198.41    10372.65    203.66 o 
   9   4   2   109505.81   106317.40    903.37 o 
  10   4   2    16006.58    16340.56    300.68 o 
  11   4   2    90603.77    86491.66    826.43 o 
  12   4   2    32522.99    32076.34    567.02 o 
  13   4   2    37730.10    39951.94    635.31 o 
  14   4   2     4094.65     4410.48    327.77 o 
  15   4   2    11247.75    12387.52    507.33 o 
  16   4   2     1261.59     1952.53    413.22 o 
  17   4   2    14036.53    14876.47    770.44 o 
  18   4   2     2064.06     2012.47    782.75 o 
  19   4   2    11306.87    11723.64    989.93 o 
  20   4   2     2844.26     5243.82    902.56 o 
  21   4   2     8346.57    11608.77   1230.83 o 
 -21   5   2     5998.99     6304.78   1175.93 o 
 -20   5   2      995.45      531.64    955.70 o 
 -19   5   2     4111.16     7681.04    881.16 o 
 -18   5   2     1727.39     3289.26    779.87 o 
 -17   5   2    16081.55    17485.10   1230.49 o 
 -16   5   2    11745.54    13101.73    574.77 o 
 -15   5   2     1759.78     1005.71    285.28 o 
 -14   5   2    13176.34    14253.33    446.45 o 
 -13   5   2      278.85      348.32    270.15 o 
 -12   5   2     4533.25     4647.61    294.11 o 
 -11   5   2     5472.80     5974.80    269.38 o 
 -10   5   2    21117.05    19856.29    341.97 o 
  -9   5   2    49770.48    48584.63    523.31 o 
  -8   5   2     8762.21    10063.06    211.92 o 
  -7   5   2    49503.61    42736.09    414.97 o 
  -6   5   2    26236.59    26045.56    306.80 o 
  -5   5   2     2235.96     3006.84    147.75 o 
  -4   5   2     2174.92     3388.08    120.06 o 
  -3   5   2   108127.14   102796.82    920.79 o 
  -2   5   2     7105.93     7569.35    339.52 o 
  -1   5   2    34455.43    39421.82    577.80 o 
   0   5   2        0.28      119.11     96.34 o 
   1   5   2    36765.32    40850.78    543.52 o 
   2   5   2     5826.50     7954.97    158.80 o 
   3   5   2    81629.28    85504.35    801.70 o 
   4   5   2     1540.53     2636.96    104.12 o 
   5   5   2     1406.25     2192.18    105.47 o 
   6   5   2    39312.68    33745.24    336.81 o 
   7   5   2    43575.11    38622.12    386.46 o 
   8   5   2    13740.34    12779.47    219.06 o 
   9   5   2    53871.57    51556.76    521.15 o 
  10   5   2    14817.89    16152.63    293.80 o 
  11   5   2     8610.95     8948.81    310.00 o 
  12   5   2     2879.98     3139.26    289.75 o 
  13   5   2      339.13      396.59    264.45 o 
  14   5   2    10647.66    11274.56    407.32 o 
  15   5   2     2411.12     1698.35    332.82 o 
  16   5   2     8698.77     7716.12    517.70 o 
  17   5   2    13930.38    17059.55    687.12 o 
  18   5   2     1933.51     2754.98    762.87 o 
  19   5   2     3294.21     6546.17   1033.60 o 
  20   5   2     1378.14     -252.83    950.07 o 
  21   5   2     4103.87     5078.56   1090.26 o 
 -21   6   2      354.53      950.36   1345.99 o 
 -20   6   2    18375.96    19716.71   1535.61 o 
 -19   6   2      801.71     1339.02    888.53 o 
 -18   6   2     2656.85     2993.34    730.12 o 
 -17   6   2     2219.85     4177.96    495.05 o 
 -16   6   2    27804.78    26114.07    655.15 o 
 -15   6   2     1109.90     1892.66    332.55 o 
 -14   6   2    21201.24    20170.44    520.91 o 
 -13   6   2      473.23      121.28    267.40 o 
 -12   6   2      811.05     1069.42    252.09 o 
 -11   6   2      690.96      842.93    248.39 o 
 -10   6   2    15376.73    14099.10    305.01 o 
  -9   6   2     1202.60     1904.50    216.53 o 
  -8   6   2      922.05      786.10    135.20 o 
  -7   6   2    43983.57    40413.60    434.67 o 
  -6   6   2    24737.64    25057.73    311.68 o 
  -5   6   2   172422.48   154632.86   1377.49 o 
  -4   6   2     3287.26     3228.12    147.11 o 
  -3   6   2    92377.09    90510.31    906.01 o 
  -2   6   2    68587.77    72045.09    888.12 o 
  -1   6   2   306201.56   326734.03   3451.90 o 
   0   6   2   214225.63   231174.61   2653.46 o 
   1   6   2   294145.16   316915.69   3581.53 o 
   2   6   2    74206.31    76185.88    837.34 o 
   3   6   2    97515.07    94652.56    854.44 o 
   4   6   2     4222.66     3821.86    199.60 o 
   5   6   2   157719.56   147555.17   1244.83 o 
   6   6   2    30688.07    30064.90    349.08 o 
   7   6   2    42701.68    38555.36    403.98 o 
   8   6   2      887.80     1127.16    138.33 o 
   9   6   2     1107.80     1744.48    207.18 o 
  10   6   2    18400.19    15611.19    324.28 o 
  11   6   2      638.77      697.75    235.86 o 
  12   6   2      728.62     1309.36    261.24 o 
  13   6   2      583.88      366.21    284.89 o 
  14   6   2    19602.54    19390.16    490.32 o 
  15   6   2     1754.94     2472.59    419.79 o 
  16   6   2    27470.86    25847.06    721.21 o 
  17   6   2     3054.70     4487.63    527.95 o 
  18   6   2     4158.01     5079.87    669.91 o 
  19   6   2      525.82     1517.31    923.79 o 
  20   6   2    25494.86    25692.47   1514.10 o 
  21   6   2      238.88     1308.57   1020.28 o 
 -21   7   2     1152.78      299.08   1366.20 o 
 -20   7   2     1109.19     2712.52   1400.77 o 
 -19   7   2    16687.69    17263.69   1711.89 o 
 -18   7   2     4935.84     6513.16    767.76 o 
 -17   7   2    49083.41    48583.06   1048.74 o 
 -16   7   2    13311.61    12838.18    557.94 o 
 -15   7   2    13757.75    15544.38    581.02 o 
 -14   7   2     6305.67     6477.46    394.36 o 
 -13   7   2     4332.94     4791.94    331.42 o 
 -12   7   2     3975.22     3504.88    288.39 o 
 -11   7   2    12616.49    14774.19    385.44 o 
 -10   7   2     5743.69     5468.61    268.83 o 
  -9   7   2    78773.23    74212.96    768.22 o 
  -8   7   2     4256.09     4715.51    183.41 o 
  -7   7   2   142237.50   129967.71   1149.38 o 
  -6   7   2    62568.51    65593.49    626.85 o 
  -5   7   2    44595.14    45498.24    465.19 o 
  -4   7   2    15059.30    14827.12    222.82 o 
  -3   7   2    52218.88    47616.48    544.97 o 
  -2   7   2    17806.10    22026.61    340.25 o 
  -1   7   2    23991.02    22107.54    341.17 o 
   0   7   2     4743.56     6216.32    213.74 o 
   1   7   2    19616.98    20655.54    347.42 o 
   2   7   2    24476.03    27853.26    370.93 o 
   3   7   2    45974.73    43606.02    474.35 o 
   4   7   2     9918.83    11121.73    205.25 o 
   5   7   2    55774.26    52626.68    510.07 o 
   6   7   2    71841.79    68946.26    671.55 o 
   7   7   2   135939.30   126475.95   1115.52 o 
   8   7   2     6621.92     6614.41    202.18 o 
   9   7   2    80191.77    74816.82    752.11 o 
  10   7   2     4774.44     4412.46    238.52 o 
  11   7   2    14025.33    15298.25    411.40 o 
  12   7   2     2524.32     2401.50    295.80 o 
  13   7   2     4569.21     4869.25    340.08 o 
  14   7   2     4789.32     5460.20    387.45 o 
  15   7   2    17915.48    17441.78    539.29 o 
  16   7   2    11158.16    12114.53    574.77 o 
  17   7   2    49524.79    48439.20   1060.22 o 
  18   7   2     3113.54     4640.99    595.16 o 
  19   7   2    13499.13    14849.09   2216.81 o 
  20   7   2     1461.84      190.33   1598.60 o 
  21   7   2     1820.49      600.62   3221.49 o 
 -21   8   2     1320.63     3454.58   1471.55 o 
 -20   8   2     3291.86     9553.68   1582.07 o 
 -19   8   2     6068.79     6832.96   1442.25 o 
 -18   8   2      487.00     1275.67    768.36 o 
 -17   8   2      774.12      938.51    443.48 o 
 -16   8   2     2466.38     4482.70    432.72 o 
 -15   8   2     1582.27     1348.48    373.18 o 
 -14   8   2     5772.67     9033.79    462.84 o 
 -13   8   2     2436.42     2570.25    345.17 o 
 -12   8   2    10674.37    11849.26    406.54 o 
 -11   8   2     2026.48     1388.32    272.06 o 
 -10   8   2      557.46      559.86    242.40 o 
  -9   8   2    22176.30    18183.35    361.51 o 
  -8   8   2     2944.12     3699.30    187.64 o 
  -7   8   2     3260.19     3957.97    176.04 o 
  -6   8   2    13992.95    14885.58    277.74 o 
  -5   8   2    82404.70    75024.31    729.64 o 
  -4   8   2     3527.03     3731.45    128.76 o 
  -3   8   2    81646.88    91597.60    982.77 o 
  -2   8   2    49074.84    54780.32    679.48 o 
  -1   8   2   113779.55   128338.62   1554.21 o 
   0   8   2     2075.53     2580.96    211.55 o 
   1   8   2   115225.91   133560.81   1462.65 o 
   2   8   2    62907.62    64841.62    737.30 o 
   3   8   2    99632.09   102711.48    958.98 o 
   4   8   2     2696.83     3355.53    133.30 o 
   5   8   2    76074.29    72372.34    685.76 o 
   6   8   2    22395.80    20210.87    300.23 o 
   7   8   2     3437.34     3615.17    179.08 o 
   8   8   2     2376.43     2503.46    177.49 o 
   9   8   2    18478.79    15799.46    346.63 o 
  10   8   2      838.47      462.28    207.07 o 
  11   8   2     2264.49     2003.83    257.71 o 
  12   8   2    12527.17    14377.66    436.60 o 
  13   8   2     2106.51     2272.48    317.37 o 
  14   8   2     5771.52     8197.11    423.28 o 
  15   8   2     2051.50     1470.57    350.86 o 
  16   8   2     3458.92     5659.85    421.46 o 
  17   8   2     1200.68     1558.97    359.80 o 
  18   8   2      751.11      583.69    527.02 o 
  19   8   2     4349.93     3430.22    699.99 o 
  20   8   2     4518.28     6884.34   1546.28 o 
  21   8   2     1056.34       26.52   1425.03 o 
 -20   9   2      139.56     -846.22   1324.94 o 
 -19   9   2     2718.00     3807.58   1085.73 o 
 -18   9   2     1847.15     4593.04    572.47 o 
 -17   9   2     1803.41     4750.95    485.05 o 
 -16   9   2      728.34     2761.96    416.60 o 
 -15   9   2     1518.27     2179.83    412.48 o 
 -14   9   2    12633.27    13419.43    529.49 o 
 -13   9   2    11880.05    13562.56    502.05 o 
 -12   9   2    26971.08    25122.26    537.28 o 
 -11   9   2     3388.62     4474.06    308.39 o 
 -10   9   2      541.72      424.84    233.54 o 
  -9   9   2     4952.04     6314.56    261.88 o 
  -8   9   2    17615.84    16536.04    328.38 o 
  -7   9   2     3335.48     4640.24    231.40 o 
  -6   9   2    39330.47    40323.89    435.02 o 
  -5   9   2     7827.18     9237.23    217.79 o 
  -4   9   2    10338.75    11215.40    241.07 o 
  -3   9   2      714.50      601.19    107.04 o 
  -2   9   2     6115.49     7377.17    204.51 o 
  -1   9   2    13473.29    18520.74    450.42 o 
   0   9   2    11489.15    10354.65    288.76 o 
   1   9   2    10794.19    16055.42    289.71 o 
   2   9   2     9799.30     9006.48    228.19 o 
   3   9   2      983.19      560.20     99.18 o 
   4   9   2    16657.70    15436.88    233.30 o 
   5   9   2    11403.31    11562.82    259.06 o 
   6   9   2    31857.17    33933.49    412.91 o 
   7   9   2     5308.16     6027.73    207.04 o 
   8   9   2    17999.14    16440.46    307.58 o 
   9   9   2     5362.25     5917.75    263.80 o 
  10   9   2      343.23      113.12    241.79 o 
  11   9   2     2915.95     3996.80    320.84 o 
  12   9   2    19619.22    18922.02    506.24 o 
  13   9   2    11302.46    12365.70    622.16 o 
  14   9   2    16818.12    18726.54    603.76 o 
  15   9   2     1392.56     2473.24    393.87 o 
  16   9   2      988.88     2783.87    422.94 o 
  17   9   2     1469.75     4771.15    527.55 o 
  18   9   2     2530.41     3957.05    619.51 o 
  19   9   2     3961.36     5864.16    679.53 o 
  20   9   2       89.61     -297.99   1373.12 o 
 -20  10   2     1988.72     4495.98   1463.64 o 
 -19  10   2     3123.98     3974.70    801.82 o 
 -18  10   2      337.49      915.16    518.83 o 
 -17  10   2     4881.61     5414.44    505.02 o 
 -16  10   2     2151.89     2130.20    416.41 o 
 -15  10   2    12034.82    12005.97    546.19 o 
 -14  10   2     5148.49     5963.17    434.72 o 
 -13  10   2    26507.10    25377.89    663.97 o 
 -12  10   2    23791.29    22667.03    539.78 o 
 -11  10   2    27679.45    26383.76    559.21 o 
 -10  10   2    40573.97    39714.38    658.88 o 
  -9  10   2    61161.49    53227.74    722.17 o 
  -8  10   2     5013.79     5513.08    251.91 o 
  -7  10   2    18301.44    15102.21    317.37 o 
  -6  10   2      991.19      737.73    131.40 o 
  -5  10   2    14451.15    14232.58    243.42 o 
  -4  10   2    27079.09    29370.65    369.99 o 
  -3  10   2    33772.63    29705.48    491.08 o 
  -2  10   2    12429.24    15264.29    292.98 o 
  -1  10   2    14647.15    13701.37    335.19 o 
   0  10   2    25128.20    25267.48    469.22 o 
   1  10   2    11499.97    12003.82    280.47 o 
   2  10   2    16460.94    18166.38    299.71 o 
   3  10   2    20967.29    22204.70    364.36 o 
   4  10   2    31457.58    32843.35    370.50 o 
   5  10   2    16940.64    15719.20    268.29 o 
   6  10   2     1044.03      732.20    134.60 o 
   7  10   2    17370.09    15013.89    299.58 o 
   8  10   2     6915.43     7295.27    268.05 o 
   9  10   2    54142.86    48134.18    817.36 o 
  10  10   2    47228.21    42264.21    688.67 o 
  11  10   2    30666.09    27885.31    574.63 o 
  12  10   2    26771.80    25274.64    574.22 o 
  13  10   2    21649.09    21897.02    639.75 o 
  14  10   2     7034.72     7700.74    491.80 o 
  15  10   2     8451.34     7569.62    489.13 o 
  16  10   2     3085.50     3415.52    455.44 o 
  17  10   2     6504.82     7237.15    565.11 o 
  18  10   2      213.66     1182.05    625.36 o 
  19  10   2     3219.67     3180.02    645.12 o 
  20  10   2     1252.46     1740.54   1275.19 o 
 -20  11   2      745.05     1423.33   1108.32 o 
 -19  11   2     3816.40     4447.69    666.70 o 
 -18  11   2     2020.90     2125.22    540.95 o 
 -17  11   2     6538.82     7036.16    532.73 o 
 -16  11   2     2234.76     2093.75    435.30 o 
 -15  11   2     3501.45     4907.59    492.02 o 
 -14  11   2     1628.66     2630.61    433.26 o 
 -13  11   2     6339.22     6851.62    473.15 o 
 -12  11   2     9694.04    11677.84    513.72 o 
 -11  11   2      748.19      878.48    288.98 o 
 -10  11   2     7107.71     7344.69    352.32 o 
  -9  11   2    11614.73    10848.81    401.02 o 
  -8  11   2     2912.87     2829.09    247.36 o 
  -7  11   2     5342.88     7114.46    251.31 o 
  -6  11   2      500.55      296.74    120.64 o 
  -5  11   2     3562.67     4671.35    150.88 o 
  -4  11   2    11148.09    10507.46    233.31 o 
  -3  11   2    14564.08    15463.69    284.22 o 
  -2  11   2    36718.84    35809.38    499.43 o 
  -1  11   2     1239.92     1202.43    147.03 o 
   0  11   2       30.79      123.00    161.66 o 
   1  11   2      816.49     1129.39    169.13 o 
   2  11   2    46018.17    42982.20    542.83 o 
   3  11   2    14129.20    15845.79    309.38 o 
   4  11   2     8236.10     8999.10    201.21 o 
   5  11   2     3514.50     4450.49    164.73 o 
   6  11   2      352.80      327.67    133.75 o 
   7  11   2     5686.95     7412.00    285.28 o 
   8  11   2     1865.80     1862.32    239.03 o 
   9  11   2     8131.42     8186.33    304.42 o 
  10  11   2     7103.36     7268.85    363.29 o 
  11  11   2     1004.54     1342.60    287.88 o 
  12  11   2    14669.96    15214.81    506.76 o 
  13  11   2     5000.27     6583.42    453.18 o 
  14  11   2     1020.50     2292.33    426.46 o 
  15  11   2     2758.43     2921.43    458.28 o 
  16  11   2     2556.10     1938.31    445.04 o 
  17  11   2     5663.01     6223.41    555.20 o 
  18  11   2     1410.89     1561.07    540.98 o 
  19  11   2     3821.48     4203.78    790.78 o 
  20  11   2      463.58      384.17    810.37 o 
 -20  12   2      953.28     1112.43   1358.06 o 
 -19  12   2     2639.90     3809.32    771.71 o 
 -18  12   2      127.11     -471.84    471.84 o 
 -17  12   2      741.98     1738.66    478.80 o 
 -16  12   2     3259.33     2854.35    476.19 o 
 -15  12   2    25616.06    23544.24    837.52 o 
 -14  12   2     2865.36     3799.83    469.08 o 
 -13  12   2     2263.71     4114.07    435.18 o 
 -12  12   2     1952.26     2371.79    385.01 o 
 -11  12   2    22854.42    23017.27    590.57 o 
 -10  12   2     2383.43     2287.36    318.37 o 
  -9  12   2    17426.41    17839.07    490.53 o 
  -8  12   2       97.55      238.13    215.76 o 
  -7  12   2      540.60      544.83    196.69 o 
  -6  12   2      347.64      495.78    126.36 o 
  -5  12   2    18068.69    18408.84    330.14 o 
  -4  12   2     1773.07     2394.04    154.95 o 
  -3  12   2     2142.16     1970.49    148.60 o 
  -2  12   2    23177.94    23689.40    415.78 o 
  -1  12   2   137812.61   137970.09   1727.78 o 
   0  12   2     3390.13     4885.47    250.48 o 
   1  12   2   125482.96   132329.27   1729.84 o 
   2  12   2    21495.96    22551.46    385.20 o 
   3  12   2     1351.84     1136.45    154.92 o 
   4  12   2     2295.54     2776.86    195.79 o 
   5  12   2    15685.65    16521.31    285.72 o 
   6  12   2      496.75      911.07    180.89 o 
   7  12   2      708.43      788.67    196.48 o 
   8  12   2       89.94      181.79    220.46 o 
   9  12   2    17682.76    18679.61    435.58 o 
  10  12   2     3823.56     3665.83    314.94 o 
  11  12   2    17813.33    19242.47    711.42 o 
  12  12   2     2302.71     3092.40    390.13 o 
  13  12   2     1478.29     3463.15    501.75 o 
  14  12   2     2846.55     3242.98    461.37 o 
  15  12   2    22514.54    22592.39    726.26 o 
  16  12   2     2024.97     2314.19    453.14 o 
  17  12   2     1126.33     2519.25    481.87 o 
  18  12   2      204.27      249.11    527.47 o 
  19  12   2     2355.48     3055.23    787.57 o 
  20  12   2      969.49      476.37    731.01 o 
 -19  13   2     6106.08     6737.82    799.56 o 
 -18  13   2     8242.16     9619.08    664.01 o 
 -17  13   2     1748.82     1021.22    478.15 o 
 -16  13   2     9182.23    10616.38    590.29 o 
 -15  13   2     2553.08     1951.21    472.90 o 
 -14  13   2     3952.99     3078.04    463.62 o 
 -13  13   2    18751.28    19384.62    663.95 o 
 -12  13   2     8512.78     8341.22    480.06 o 
 -11  13   2    14413.56    16704.26    567.63 o 
 -10  13   2     3816.05     3477.51    334.49 o 
  -9  13   2     8346.57     9733.49    397.27 o 
  -8  13   2    17711.14    14798.76    402.63 o 
  -7  13   2     3528.34     2646.54    271.63 o 
  -6  13   2     2337.34     2917.78    186.54 o 
  -5  13   2     1616.68     1551.72    147.88 o 
  -4  13   2     8092.64    10201.88    421.81 o 
  -3  13   2     6628.71     7723.85    233.23 o 
  -2  13   2    82635.18    79890.70   1118.89 o 
  -1  13   2      280.89     1178.99    364.60 o 
   0  13   2     9154.57     9620.39    347.80 o 
   1  13   2      179.45     1239.78    220.43 o 
   2  13   2    74262.14    75805.09    924.01 o 
   3  13   2     4671.83     5934.95    225.44 o 
   4  13   2     6837.40     9244.11    464.14 o 
   5  13   2     1508.86     1248.00    146.93 o 
   6  13   2     1547.96     1706.48    192.19 o 
   7  13   2     2924.93     2018.40    211.98 o 
   8  13   2    16211.34    14807.33    436.58 o 
   9  13   2    12523.19    14432.59    423.66 o 
  10  13   2     3429.09     2971.52    334.12 o 
  11  13   2    14892.94    16875.15    548.65 o 
  12  13   2    13041.86    12708.77    549.62 o 
  13  13   2    16148.57    17299.52    646.62 o 
  14  13   2     6042.35     6812.00    901.59 o 
  15  13   2     3455.13     3688.11    469.11 o 
  16  13   2     7498.37     7912.62    564.70 o 
  17  13   2     2345.89     3068.81    525.43 o 
  18  13   2     7464.36     8484.17    637.86 o 
  19  13   2     7407.98     9273.26    918.59 o 
 -19  14   2     3552.89     4258.01    766.06 o 
 -18  14   2      958.35     1208.40    509.44 o 
 -17  14   2     1527.63     2312.97    530.14 o 
 -16  14   2     1660.55     2881.87    495.09 o 
 -15  14   2     2200.32     5400.34    640.18 o 
 -14  14   2     1883.35     2176.33    455.58 o 
 -13  14   2      250.31      876.55    398.52 o 
 -12  14   2     7569.65     7886.06    479.94 o 
 -11  14   2    16186.30    16198.72    566.54 o 
 -10  14   2     4933.18     5481.22    376.16 o 
  -9  14   2     8234.10     9460.25    398.77 o 
  -8  14   2      626.71      515.48    229.90 o 
  -7  14   2    11996.63    14114.24    391.20 o 
  -6  14   2     2767.11     2932.07    235.13 o 
  -5  14   2       12.92      -25.41    159.49 o 
  -4  14   2     3577.31     4031.53    194.46 o 
  -3  14   2    17858.25    18856.87    361.27 o 
  -2  14   2    18152.29    18051.00    484.05 o 
  -1  14   2    87014.98    91610.60   1357.92 o 
   0  14   2     1778.30     1481.24    245.34 o 
   1  14   2    73301.75    82392.73   1206.07 o 
   2  14   2    13769.93    14187.56    358.98 o 
   3  14   2    14158.50    15979.59    356.08 o 
   4  14   2     2218.71     2551.30    176.45 o 
   5  14   2       12.35     -148.49    148.49 o 
   6  14   2     1718.51     1695.27    217.96 o 
   7  14   2    17761.71    17445.76    453.67 o 
   8  14   2      982.77      606.48    260.13 o 
   9  14   2    10151.83    10840.96    422.40 o 
  10  14   2     7835.17     7104.20    405.56 o 
  11  14   2    12512.48    11534.03    506.11 o 
  12  14   2     7519.81     7058.62    474.16 o 
  13  14   2      168.78      773.56    402.21 o 
  14  14   2     1347.16     1753.65    452.24 o 
  15  14   2     1541.13     5452.64    498.13 o 
  16  14   2     1230.57     1444.38    478.63 o 
  17  14   2     2432.83     3817.57    537.62 o 
  18  14   2      749.81     1638.95    599.26 o 
  19  14   2     5139.40     3952.06    897.65 o 
 -19  15   2       98.10      135.73    666.95 o 
 -18  15   2      391.93     3384.65    582.68 o 
 -17  15   2     1761.41     2832.90    521.69 o 
 -16  15   2     1178.40     2422.32    477.62 o 
 -15  15   2     3184.76     6383.63    551.49 o 
 -14  15   2     4180.75     4023.20    489.19 o 
 -13  15   2     8422.29    10703.12    638.05 o 
 -12  15   2      464.75      897.97    379.09 o 
 -11  15   2      336.27     1349.28    354.90 o 
 -10  15   2     6321.09     6087.10    406.83 o 
  -9  15   2     5062.52     5512.17    354.46 o 
  -8  15   2    17873.84    16571.83    432.78 o 
  -7  15   2     9032.55    11491.27    369.84 o 
  -6  15   2     5296.30     5110.64    270.57 o 
  -5  15   2     1955.28     2107.72    215.89 o 
  -4  15   2    10137.70    10557.07    280.06 o 
  -3  15   2     7785.68     8889.90    263.38 o 
  -2  15   2    27774.41    27414.22    497.88 o 
  -1  15   2     1594.38     2637.79    240.20 o 
   0  15   2    61100.11    60404.54    958.69 o 
   1  15   2     1550.00     2561.71    260.21 o 
   2  15   2    23427.53    25313.87    486.05 o 
   3  15   2     4911.29     6171.41    252.41 o 
   4  15   2    13314.81    12377.56    311.60 o 
   5  15   2     2842.18     2836.57    189.71 o 
   6  15   2     3697.51     3257.92    262.04 o 
   7  15   2    13476.58    13695.66    482.41 o 
   8  15   2    11711.68    12752.17    423.74 o 
   9  15   2     3705.55     3734.33    358.89 o 
  10  15   2     6446.48     7022.87    406.95 o 
  11  15   2      539.93     1942.71    368.83 o 
  12  15   2      543.61     1142.14    386.57 o 
  13  15   2     6432.40     9038.66    538.55 o 
  14  15   2     2814.80     3506.82    567.92 o 
  15  15   2     3150.55     5697.59    514.48 o 
  16  15   2      810.22     2175.48    489.26 o 
  17  15   2     1836.44     1667.62    555.36 o 
  18  15   2      563.64     4091.84    696.11 o 
  19  15   2       66.89     -671.67    671.67 o 
 -18  16   2      843.49     -415.23    540.77 o 
 -17  16   2      304.54      481.25    510.49 o 
 -16  16   2     1484.82     1386.07    473.74 o 
 -15  16   2     1727.28     2160.96    490.71 o 
 -14  16   2     3379.06     3112.09    481.41 o 
 -13  16   2     2689.01     2810.24    446.32 o 
 -12  16   2     9482.43    11817.77    552.48 o 
 -11  16   2    22962.28    22440.72    653.85 o 
 -10  16   2     5683.08     7449.19    431.15 o 
  -9  16   2    43412.91    39517.91    795.13 o 
  -8  16   2     4351.32     4273.06    372.45 o 
  -7  16   2     6294.05     5562.63    324.98 o 
  -6  16   2     1796.22     2446.39    242.53 o 
  -5  16   2      512.72      809.92    218.89 o 
  -4  16   2     4914.69     4957.28    218.85 o 
  -3  16   2    22796.28    26313.43    454.91 o 
  -2  16   2     4121.05     3875.37    320.03 o 
  -1  16   2    75260.03    77101.28   1225.73 o 
   0  16   2    24465.60    25835.51    565.24 o 
   1  16   2    88151.38    84705.24   1107.62 o 
   2  16   2     2818.68     3205.46    233.40 o 
   3  16   2    26332.28    28067.14    502.21 o 
   4  16   2     3305.76     3815.53    225.77 o 
   5  16   2      745.82     1532.18    250.74 o 
   6  16   2     1358.69     1792.61    264.66 o 
   7  16   2     3936.04     4309.48    294.48 o 
   8  16   2     3238.73     3096.68    312.81 o 
   9  16   2    39448.46    38109.26    756.75 o 
  10  16   2     8518.60     9127.14    459.39 o 
  11  16   2    25677.80    24090.40    677.14 o 
  12  16   2    14128.88    15660.01    610.37 o 
  13  16   2     3261.32     3574.28    466.28 o 
  14  16   2     2213.10     1885.63    469.24 o 
  15  16   2     2749.93     2940.50    483.11 o 
  16  16   2      937.44      849.80    472.72 o 
  17  16   2      384.22     -320.59    540.81 o 
  18  16   2     1062.85      770.64    626.42 o 
 -18  17   2     2870.84     2810.79    786.42 o 
 -17  17   2     2707.15     3539.27    588.48 o 
 -16  17   2     1239.75      625.14    510.33 o 
 -15  17   2     7712.11     8428.42    573.19 o 
 -14  17   2      940.75     2185.83    473.74 o 
 -13  17   2    15954.27    17959.29    677.59 o 
 -12  17   2     1457.95     1226.75    400.86 o 
 -11  17   2    27228.67    23530.13    676.90 o 
 -10  17   2      236.22      474.06    336.38 o 
  -9  17   2     9587.55     9799.30    452.22 o 
  -8  17   2    12645.50    13387.76    519.11 o 
  -7  17   2     4424.53     4359.63    288.77 o 
  -6  17   2     3397.45     4252.64    272.79 o 
  -5  17   2    12609.45    14469.45    430.26 o 
  -4  17   2    10652.52    11118.62    342.32 o 
  -3  17   2     4827.91     4750.29    228.92 o 
  -2  17   2     1861.37     2476.63    234.49 o 
  -1  17   2     1680.59     1809.92    232.98 o 
   0  17   2     6287.90     7533.01    308.35 o 
   1  17   2     1314.04     1726.68    205.26 o 
   2  17   2     2465.15     2635.04    234.98 o 
   3  17   2     7320.17     6583.24    284.49 o 
   4  17   2     8269.52     9216.32    339.38 o 
   5  17   2    20279.53    18462.03    484.99 o 
   6  17   2     3868.17     3749.62    359.25 o 
   7  17   2     2845.01     3309.43    298.09 o 
   8  17   2    13471.19    13368.77    478.04 o 
   9  17   2     6548.78     7520.50    416.10 o 
  10  17   2      375.36       -8.22    328.76 o 
  11  17   2    20107.27    19623.58    629.64 o 
  12  17   2     1132.20     2083.57    418.75 o 
  13  17   2    16498.34    17852.85    676.68 o 
  14  17   2      583.25     1668.48    460.65 o 
  15  17   2     8353.92     9091.19    577.26 o 
  16  17   2     1920.21     2103.77    573.05 o 
  17  17   2     3807.33     3966.86    686.65 o 
  18  17   2     4630.23     4230.64    709.08 o 
 -17  18   2     1272.06     3219.22    660.70 o 
 -16  18   2     6270.61     5655.29    605.79 o 
 -15  18   2      495.73     1142.61    451.08 o 
 -14  18   2     1184.70     1960.78    475.23 o 
 -13  18   2      175.56      895.39    424.01 o 
 -12  18   2     4425.50     5801.14    632.59 o 
 -11  18   2     1614.24     2351.35    395.77 o 
 -10  18   2    12831.16    13925.14    620.67 o 
  -9  18   2     5258.84     5628.96    398.03 o 
  -8  18   2     3726.01     4377.08    350.81 o 
  -7  18   2     1070.68      799.84    259.81 o 
  -6  18   2    34656.40    34981.90    604.73 o 
  -5  18   2     3461.18     4645.00    301.40 o 
  -4  18   2    22018.70    23587.97    524.27 o 
  -3  18   2     4374.52     5591.03    263.90 o 
  -2  18   2     4968.45     6096.66    289.66 o 
  -1  18   2    11490.34    11948.25    397.99 o 
   0  18   2     1929.19     2522.20    254.83 o 
   1  18   2    11454.79    11482.44    397.75 o 
   2  18   2     3835.08     4986.37    289.92 o 
   3  18   2     2984.90     4567.42    287.83 o 
   4  18   2    26090.03    25612.56    536.84 o 
   5  18   2     5113.94     5772.22    314.77 o 
   6  18   2    40296.90    38418.17    819.28 o 
   7  18   2     1168.21      831.30    298.03 o 
   8  18   2     5029.23     5735.12    371.11 o 
   9  18   2     4663.54     4752.31    385.36 o 
  10  18   2    11797.71    12939.25    526.24 o 
  11  18   2     1441.75     2930.68    532.72 o 
  12  18   2     2759.05     4862.64    462.54 o 
  13  18   2      198.06     1706.17    445.09 o 
  14  18   2     1598.79     2716.04    452.75 o 
  15  18   2      740.65     1825.28    554.37 o 
  16  18   2     7088.57     9775.57    937.81 o 
  17  18   2      904.33     2804.52    665.65 o 
 -17  19   2     6192.33     4488.32    707.76 o 
 -16  19   2     1629.62     2323.08    543.50 o 
 -15  19   2     1089.78     1515.06    501.61 o 
 -14  19   2     2158.72     2030.16    479.70 o 
 -13  19   2    11432.52    11252.75    594.89 o 
 -12  19   2     1331.80     1010.36    409.01 o 
 -11  19   2     4295.30     4614.34    437.02 o 
 -10  19   2     1105.28     1239.59    354.17 o 
  -9  19   2      473.31      535.39    323.23 o 
  -8  19   2     6419.42     7405.17    406.86 o 
  -7  19   2    15310.97    14287.74    449.22 o 
  -6  19   2      438.86      493.93    241.86 o 
  -5  19   2     2500.50     2858.71    423.27 o 
  -4  19   2      266.23       31.78    227.96 o 
  -3  19   2    33830.65    33486.12    623.56 o 
  -2  19   2     7829.77     9747.16    371.85 o 
  -1  19   2     9407.77    10138.99    413.19 o 
   0  19   2       10.24      -54.55    229.62 o 
   1  19   2    14266.48    13047.78    417.09 o 
   2  19   2     8275.75    10252.52    431.59 o 
   3  19   2    31209.56    32412.16    606.49 o 
   4  19   2      352.84      696.45    238.52 o 
   5  19   2     1581.40     2526.33    263.49 o 
   6  19   2      587.05      245.24    258.61 o 
   7  19   2    13777.50    13087.51    501.82 o 
   8  19   2     4229.77     4338.57    361.10 o 
   9  19   2      484.98      378.38    318.65 o 
  10  19   2     1460.82     1668.44    369.80 o 
  11  19   2     3447.10     2900.03    423.32 o 
  12  19   2     2103.52     2660.15    438.87 o 
  13  19   2    10084.33     9969.75    581.11 o 
  14  19   2     3340.15     4261.28    495.61 o 
  15  19   2     1129.08     1690.45    580.03 o 
  16  19   2     2380.51     3014.66    628.38 o 
  17  19   2     5640.22     4565.14   1081.59 o 
 -16  20   2     4187.25     5332.40    593.08 o 
 -15  20   2     8232.81    11623.62    990.23 o 
 -14  20   2       67.05     1112.33    487.73 o 
 -13  20   2     9572.63    10062.76    585.01 o 
 -12  20   2      494.59     1007.06    415.49 o 
 -11  20   2     8973.99     8521.85    501.49 o 
 -10  20   2    15210.50    15643.02    597.82 o 
  -9  20   2     6473.49     8100.02    447.32 o 
  -8  20   2    10695.84    11081.15    467.26 o 
  -7  20   2     3020.72     3236.48    313.90 o 
  -6  20   2    10098.70    12397.47    410.34 o 
  -5  20   2    23634.38    22454.71    588.87 o 
  -4  20   2     1893.38     1774.24    278.53 o 
  -3  20   2      752.32      771.52    251.24 o 
  -2  20   2     4294.41     5552.56    301.41 o 
  -1  20   2      396.19      516.82    285.20 o 
   0  20   2      158.08      342.92    281.81 o 
   1  20   2      591.41      900.58    288.31 o 
   2  20   2     4793.52     5156.49    371.76 o 
   3  20   2     1206.60      885.88    277.16 o 
   4  20   2     1553.06     1997.00    284.00 o 
   5  20   2    19577.41    19805.44    511.17 o 
   6  20   2    16285.98    15916.47    492.79 o 
   7  20   2     2368.40     3582.84    372.01 o 
   8  20   2     6686.02     7160.16    411.20 o 
   9  20   2     7694.10     8693.99    503.99 o 
  10  20   2    11059.18    11602.74    611.48 o 
  11  20   2    11697.04    11786.50    599.07 o 
  12  20   2      487.05      547.26    414.59 o 
  13  20   2    11192.15    10028.72    555.20 o 
  14  20   2       65.85     1133.80    549.19 o 
  15  20   2     9685.06    13922.92    951.36 o 
  16  20   2     4176.71     4619.96    648.04 o 
 -15  21   2     2345.47     3341.66    542.26 o 
 -14  21   2      763.46     1229.93    493.93 o 
 -13  21   2      483.64     -113.28    491.96 o 
 -12  21   2      459.09      867.28    503.26 o 
 -11  21   2     1353.70     1226.38    399.32 o 
 -10  21   2      290.77      110.04    353.95 o 
  -9  21   2     1617.88     2028.76    362.39 o 
  -8  21   2     2473.19     2257.59    351.30 o 
  -7  21   2      159.29       -2.32    277.67 o 
  -6  21   2     7090.11     7018.20    387.39 o 
  -5  21   2     6398.27     7831.50    576.47 o 
  -4  21   2    16434.59    18558.59    536.33 o 
  -3  21   2      321.40      -13.21    256.72 o 
  -2  21   2     7483.36     8550.77    372.94 o 
  -1  21   2    10252.05    11571.08    522.09 o 
   0  21   2     1054.96     1132.47    332.76 o 
   1  21   2     7525.12     8409.85    471.40 o 
   2  21   2    10163.34    11098.62    739.48 o 
   3  21   2      203.71     -285.41    285.41 o 
   4  21   2    25016.20    24949.13    651.53 o 
   5  21   2     4234.57     6047.11    542.50 o 
   6  21   2     7521.58     7587.18    396.58 o 
   7  21   2      110.56      495.35    330.62 o 
   8  21   2     1553.95     1201.77    332.65 o 
   9  21   2     2567.89     2945.13    382.24 o 
  10  21   2      365.84     -126.64    352.67 o 
  11  21   2     2119.21     1883.29    416.64 o 
  12  21   2      736.34      -20.20    387.63 o 
  13  21   2      589.66      145.56    503.14 o 
  14  21   2      914.45     1639.78    540.81 o 
  15  21   2     3072.32     4784.65    795.75 o 
 -15  22   2     3517.45     1640.47   1592.37 o 
 -14  22   2     4240.59     4396.68    540.45 o 
 -13  22   2     1646.63     1566.96    453.72 o 
 -12  22   2     1247.60     1124.51    494.83 o 
 -11  22   2      712.49      669.02    397.07 o 
 -10  22   2     7081.67     7148.47    479.11 o 
  -9  22   2     3402.50     2040.64    379.36 o 
  -8  22   2     9539.28    10228.02    473.33 o 
  -7  22   2      915.81     1057.82    302.26 o 
  -6  22   2    11218.33    12595.49    462.21 o 
  -5  22   2     2519.03     2627.24    342.85 o 
  -4  22   2     3254.57     3780.69    368.21 o 
  -3  22   2    13414.53    13947.41    472.44 o 
  -2  22   2    19243.84    19085.24    598.75 o 
  -1  22   2    28680.35    26972.92    785.17 o 
   0  22   2    71338.87    68223.74   1396.09 o 
   1  22   2    25587.55    23400.90    751.51 o 
   2  22   2    13874.85    14757.94    556.54 o 
   3  22   2     9425.33    10810.29    495.48 o 
   4  22   2     3626.90     4365.90    433.37 o 
   5  22   2     4040.31     3959.13    370.04 o 
   6  22   2     6962.00     7560.58    402.30 o 
   7  22   2     1342.61     1477.40    368.50 o 
   8  22   2     9978.03     9685.18    468.49 o 
   9  22   2     3495.99     2240.15    388.27 o 
  10  22   2    11419.75    11141.11    544.57 o 
  11  22   2      446.24     -361.77    361.81 o 
  12  22   2     1275.64      786.18    490.02 o 
  13  22   2     2641.74     2989.99    564.32 o 
  14  22   2     3065.11     3287.90    587.86 o 
 -14  23   2     5848.92     5950.85    870.43 o 
 -13  23   2     1015.18      979.33    459.80 o 
 -12  23   2     3752.95     3809.54    502.88 o 
 -11  23   2     5805.44     5039.47    539.32 o 
 -10  23   2      310.76      675.46    385.87 o 
  -9  23   2    27596.87    27029.32    714.07 o 
  -8  23   2      571.14      991.33    345.94 o 
  -7  23   2    24767.85    24241.54    597.83 o 
  -6  23   2     6508.05     7517.67    409.03 o 
  -5  23   2     4855.28     5762.47    403.40 o 
  -4  23   2     8028.58    10052.27    442.09 o 
  -3  23   2      667.24     1217.55    328.14 o 
  -2  23   2     2735.21     2609.91    349.67 o 
  -1  23   2     7025.04     8459.40    499.30 o 
   0  23   2      619.71     1448.54    364.62 o 
   1  23   2     4808.95     6996.47    977.33 o 
   2  23   2     2854.53     2696.32    369.60 o 
   3  23   2      419.94      750.56    370.50 o 
   4  23   2     7370.63     8186.74    423.40 o 
   5  23   2     5798.68     6433.89    378.47 o 
   6  23   2     5806.41     6685.12    405.94 o 
   7  23   2    25550.91    25538.19    719.34 o 
   8  23   2      463.70      613.34    349.99 o 
   9  23   2    25433.72    26066.17    703.60 o 
  10  23   2      232.01     -119.06    345.66 o 
  11  23   2     5501.72     5756.92    570.79 o 
  12  23   2     4665.60     4692.33    597.85 o 
  13  23   2     1063.78      652.00    520.67 o 
  14  23   2     4065.12     3548.16    824.54 o 
 -13  24   2     1055.12     1640.54    582.29 o 
 -12  24   2      855.80      492.43    449.19 o 
 -11  24   2     3473.74     3996.77    489.43 o 
 -10  24   2      226.78      697.81    446.90 o 
  -9  24   2      313.14      226.65    369.21 o 
  -8  24   2      847.79     1852.94    374.71 o 
  -7  24   2    15808.10    18036.76    541.71 o 
  -6  24   2     1815.32     1804.20    313.71 o 
  -5  24   2    26424.04    27395.43   1088.73 o 
  -4  24   2     6424.92     6533.37    471.60 o 
  -3  24   2    52736.00    52335.36   1057.42 o 
  -2  24   2    11251.92    11182.97    651.17 o 
  -1  24   2    10575.67     9685.43    466.29 o 
   0  24   2    17525.39    17595.30   1035.61 o 
   1  24   2     8768.47     7782.35    518.78 o 
   2  24   2     9047.29    10080.90    518.43 o 
   3  24   2    43369.21    46102.14   1241.43 o 
   4  24   2     5178.27     5284.12    433.27 o 
   5  24   2    30898.10    30311.21    747.36 o 
   6  24   2     1332.51     1309.63    363.50 o 
   7  24   2    20759.53    20236.00    664.63 o 
   8  24   2     1157.40     1211.49    331.15 o 
   9  24   2      394.47      422.71    343.82 o 
  10  24   2      177.74     1641.58    477.75 o 
  11  24   2     3803.80     4103.66    562.63 o 
  12  24   2      605.39      629.05    493.02 o 
  13  24   2     1313.30     2011.74    627.53 o 
 -12  25   2    11638.17    11540.77    625.03 o 
 -11  25   2     2748.95     2293.81    464.11 o 
 -10  25   2      149.36        7.88    408.95 o 
  -9  25   2     4028.98     4138.27    454.17 o 
  -8  25   2    15225.92    14242.25    744.28 o 
  -7  25   2     3490.87     4179.88    593.64 o 
  -6  25   2     5751.05     5783.53    471.03 o 
  -5  25   2     4227.44     4271.02    402.01 o 
  -4  25   2     2130.21     2134.45    344.92 o 
  -3  25   2      373.15      575.03    333.53 o 
  -2  25   2     8900.56    11037.82    629.55 o 
  -1  25   2      442.80      213.12    316.11 o 
   0  25   2      207.66      735.90    370.12 o 
   1  25   2      279.03      822.59    413.88 o 
   2  25   2    11541.63    12672.57    602.90 o 
   3  25   2      322.37      846.96    390.96 o 
   4  25   2     1524.92     1372.29    346.19 o 
   5  25   2     3752.20     4195.62    416.97 o 
   6  25   2     3754.70     4509.54    422.83 o 
   7  25   2     2817.37     3516.99    487.59 o 
   8  25   2    11855.36    12427.85    570.24 o 
   9  25   2     2732.93     3284.68    492.78 o 
  10  25   2      149.99     -146.45    460.75 o 
  11  25   2     1875.85     2482.84    529.13 o 
  12  25   2    15079.97    14873.03    944.26 o 
 -11  26   2    16024.70    15451.38    944.28 o 
 -10  26   2     2351.31     1849.36    449.16 o 
  -9  26   2    15848.75    16976.07    654.46 o 
  -8  26   2     1733.50     1526.38    399.82 o 
  -7  26   2      807.67      800.58    353.82 o 
  -6  26   2      454.07      238.82    289.97 o 
  -5  26   2     2447.26     2286.42    346.69 o 
  -4  26   2      465.56      175.77    366.27 o 
  -3  26   2     5837.83     7331.55    564.89 o 
  -2  26   2     2370.67     2791.08    415.45 o 
  -1  26   2     5257.00     5615.41    554.05 o 
   0  26   2     9463.64    11777.85    645.09 o 
   1  26   2     3439.62     3508.90    417.65 o 
   2  26   2     2459.03     2829.73    495.42 o 
   3  26   2     8703.26    10095.30    588.74 o 
   4  26   2      404.60      441.39    341.95 o 
   5  26   2     2527.28     2469.90    404.65 o 
   6  26   2      283.77      116.98    456.67 o 
   7  26   2     1299.83     1368.59    483.49 o 
   8  26   2     2271.28     2971.54    591.48 o 
   9  26   2    17019.29    17835.01    737.50 o 
  10  26   2     2052.82     1490.81    485.49 o 
  11  26   2    14699.36    14887.43   1716.58 o 
  -9  27   2     3282.79     3792.58    557.48 o 
  -8  27   2     1684.06     1717.45    453.37 o 
  -7  27   2     1478.44     1675.10    421.82 o 
  -6  27   2     1188.95      817.79    364.44 o 
  -5  27   2      192.26      394.69    411.32 o 
  -4  27   2     4324.58     3960.32    482.77 o 
  -3  27   2      736.93     -123.41    452.93 o 
  -2  27   2     2384.40     3325.99    456.77 o 
  -1  27   2     1895.04     2411.86    491.83 o 
   0  27   2     8162.53     9451.98    986.34 o 
   1  27   2     1491.38     1385.03    584.00 o 
   2  27   2     2433.93     3211.75    596.38 o 
   3  27   2      470.24      224.34    467.59 o 
   4  27   2     3647.39     4009.38    463.23 o 
   5  27   2      195.45      193.27    400.77 o 
   6  27   2      819.66      -61.22    530.47 o 
   7  27   2     1664.15     1378.11    611.19 o 
   8  27   2     2182.11     2440.92    478.38 o 
   9  27   2     2244.89     2139.50    493.20 o 
  -7  28   2     2378.79     2510.39    449.19 o 
  -6  28   2       84.88     -334.98    355.62 o 
  -5  28   2     1215.48     1730.12    446.27 o 
  -4  28   2      705.81     -595.43    595.43 o 
  -3  28   2     4583.95     5701.80    731.74 o 
  -2  28   2     7493.90     8102.46    845.00 o 
  -1  28   2    14293.13    16706.63   1262.29 o 
   0  28   2    33111.07    34421.38   1767.06 o 
   1  28   2    18400.73    21331.62   1392.74 o 
   2  28   2    10417.51    10261.46    978.00 o 
   3  28   2     7396.37     8102.84    724.49 o 
   4  28   2      488.21      225.14    445.18 o 
   5  28   2      855.74     -570.28    634.50 o 
   6  28   2      105.26      276.74    558.77 o 
   7  28   2     3700.19     4547.92    688.03 o 
  -5  29   2     3460.38     3785.69    583.68 o 
  -4  29   2     5310.78     5583.65    604.74 o 
  -3  29   2      643.48      511.51    623.49 o 
  -2  29   2     4631.80     5204.37   1002.69 o 
  -1  29   2      483.00     -243.13    622.92 o 
   0  29   2     5289.66     7279.99   1486.64 o 
   1  29   2      700.54     1298.06   1149.48 o 
   2  29   2     7432.81     8325.34   1102.64 o 
   3  29   2      998.85      781.78    646.28 o 
   4  29   2     6961.50     5987.35    577.65 o 
   5  29   2     5202.08     4992.75    692.82 o 
 -21   1   3     1188.96     2103.01    898.01 o 
 -20   1   3      311.44     -241.63    825.99 o 
 -19   1   3    14699.50    16537.98   1084.63 o 
 -18   1   3     1288.09     1767.85    753.58 o 
 -17   1   3    20359.68    23310.73   1099.93 o 
 -16   1   3      167.73     2835.18    694.18 o 
 -15   1   3     1917.03     3610.38    651.93 o 
 -14   1   3    16945.11    17514.10    563.21 o 
 -13   1   3     1388.56     2324.50    266.62 o 
 -12   1   3    53311.13    53357.83    573.46 o 
 -11   1   3      768.31      781.05    157.08 o 
 -10   1   3     3160.56     2806.20    168.06 o 
  -9   1   3    57570.11    55866.12    510.93 o 
  -8   1   3     1006.16      550.98    133.80 o 
  -7   1   3    58728.84    55801.73    489.54 o 
  -6   1   3      634.00      191.29     71.92 o 
  -5   1   3      820.29      995.32    104.11 o 
  -4   1   3   120333.65   116890.00    928.94 o 
  -3   1   3     3812.94     4428.82    106.73 o 
  -2   1   3   157114.59   155232.52   1297.83 o 
  -1   1   3    28352.07    26924.60    294.38 o 
   0   1   3     1190.23      818.59     51.05 o 
   1   1   3    21773.67    22349.54    248.95 o 
   2   1   3   149771.41   150713.73   1169.86 o 
   3   1   3     5991.80     5967.34    107.95 o 
   4   1   3   105706.44   109395.12    839.65 o 
   5   1   3     1266.99     1477.49    108.47 o 
   6   1   3      538.72      168.24     89.63 o 
   7   1   3    62849.95    58629.86    479.26 o 
   8   1   3      660.46      594.29    110.09 o 
   9   1   3    64276.06    60183.31    516.11 o 
  10   1   3     4803.97     4415.02    173.68 o 
  11   1   3      588.62      848.68    171.99 o 
  12   1   3    53746.69    53429.05    602.14 o 
  13   1   3     1144.93     2731.91    267.34 o 
  14   1   3    17722.71    18403.17    495.50 o 
  15   1   3     1718.25     3228.90    433.31 o 
  16   1   3      129.50     2307.44    693.22 o 
  17   1   3    21538.24    22252.58   1100.83 o 
  18   1   3      839.41     2680.98    875.26 o 
  19   1   3    16204.72    18469.89   1144.97 o 
  20   1   3      316.12     -714.30    830.68 o 
  21   1   3      736.61      279.85    875.90 o 
 -21   2   3     4271.75     6440.22    978.85 o 
 -20   2   3      604.88     2907.61    888.13 o 
 -19   2   3     3479.79     5696.30    887.75 o 
 -18   2   3     1994.85     2867.71    791.82 o 
 -17   2   3     1442.55     3188.12    737.34 o 
 -16   2   3      874.68      873.21    667.79 o 
 -15   2   3     2251.07     2330.60    553.61 o 
 -14   2   3      107.85      303.21    277.02 o 
 -13   2   3     3067.53     3486.00    294.93 o 
 -12   2   3     9638.58    11102.59    310.61 o 
 -11   2   3    31659.21    33237.22    469.73 o 
 -10   2   3    31603.58    31092.90    385.77 o 
  -9   2   3    25567.49    22421.38    285.90 o 
  -8   2   3    44408.35    46480.30    429.90 o 
  -7   2   3    30564.01    29985.69    316.28 o 
  -6   2   3     3230.86     3345.71    122.72 o 
  -5   2   3    59003.32    56645.63    498.48 o 
  -4   2   3       66.31      186.93     80.74 o 
  -3   2   3    14771.59    16205.36    188.27 o 
  -2   2   3    29443.36    30666.25    292.92 o 
  -1   2   3   215552.00   234924.72   2257.48 o 
   0   2   3    43682.72    53003.12    560.99 o 
   1   2   3   209586.80   228437.44   1963.56 o 
   2   2   3    25305.87    27372.66    225.94 o 
   3   2   3    14724.38    16559.14    177.59 o 
   4   2   3       88.04      138.64     83.68 o 
   5   2   3    57415.50    55442.57    474.88 o 
   6   2   3     4912.23     4703.86    130.59 o 
   7   2   3    25977.92    27292.86    305.44 o 
   8   2   3    54044.72    50903.24    479.49 o 
   9   2   3    20022.56    18982.58    255.79 o 
  10   2   3    31471.10    31920.98    362.19 o 
  11   2   3    27746.79    30426.04    390.41 o 
  12   2   3     7268.21     9568.16    374.36 o 
  13   2   3     4533.84     5002.72    296.35 o 
  14   2   3       99.45      117.68    307.17 o 
  15   2   3     1461.89     2328.09    402.67 o 
  16   2   3      753.34      269.53    519.01 o 
  17   2   3     2258.76     3950.73    766.75 o 
  18   2   3     2091.58     3921.58    811.93 o 
  19   2   3     2503.80     2939.88    864.72 o 
  20   2   3      544.23     2295.65    883.59 o 
  21   2   3     2778.37     2564.88    915.66 o 
 -21   3   3      657.67     1712.93    872.46 o 
 -20   3   3      182.28     1355.98    857.09 o 
 -19   3   3      789.69     2371.07    827.07 o 
 -18   3   3    10617.09    11566.82    950.62 o 
 -17   3   3     4636.99     5799.57    800.59 o 
 -16   3   3     5751.96     9124.31    996.61 o 
 -15   3   3     7625.20     8122.73    467.32 o 
 -14   3   3     6841.69     8796.54    381.42 o 
 -13   3   3     3180.21     2590.97    317.62 o 
 -12   3   3    38622.95    35041.64    649.97 o 
 -11   3   3     7753.06     7213.01    224.64 o 
 -10   3   3     3720.36     3993.32    173.94 o 
  -9   3   3     9918.41    10449.66    220.78 o 
  -8   3   3    14805.35    13535.40    222.91 o 
  -7   3   3     9324.50    10745.94    191.20 o 
  -6   3   3    22753.65    23143.06    269.47 o 
  -5   3   3    14826.53    15996.94    205.64 o 
  -4   3   3    27554.47    28506.48    284.46 o 
  -3   3   3    20078.56    20782.69    224.56 o 
  -2   3   3    37482.71    42708.79    382.87 o 
  -1   3   3     5097.34     4700.32    126.61 o 
   0   3   3      574.21      -43.48     54.67 o 
   1   3   3     4868.94     4694.88    100.50 o 
   2   3   3    41350.76    44678.60    405.14 o 
   3   3   3    22835.62    21853.47    224.87 o 
   4   3   3    24436.01    26460.22    269.99 o 
   5   3   3    14959.06    15941.51    194.14 o 
   6   3   3    24804.56    23616.80    260.33 o 
   7   3   3    12479.27    12515.96    206.02 o 
   8   3   3    10751.93    11706.39    215.05 o 
   9   3   3    13163.95    12273.04    239.40 o 
  10   3   3     2400.59     2541.57    156.38 o 
  11   3   3     5538.54     5751.92    223.93 o 
  12   3   3    38911.06    37310.89    519.04 o 
  13   3   3     2804.50     3277.68    286.70 o 
  14   3   3     5033.01     6366.87    356.96 o 
  15   3   3     7288.35     7073.21    499.10 o 
  16   3   3     6098.60     9186.39    552.82 o 
  17   3   3     7455.43     7971.52    948.40 o 
  18   3   3     9510.42    12664.91    977.39 o 
  19   3   3     1262.40     4754.25    874.33 o 
  20   3   3      228.13     -177.08    834.70 o 
  21   3   3      571.90     1372.27    879.18 o 
 -21   4   3     3785.41     4541.72    905.73 o 
 -20   4   3     4548.75     8903.70    973.20 o 
 -19   4   3     6539.48     8272.79    921.29 o 
 -18   4   3      564.10      866.84    741.72 o 
 -17   4   3     4088.48     7128.00    816.97 o 
 -16   4   3    24604.20    23700.21    862.83 o 
 -15   4   3     1289.82     1744.99    307.88 o 
 -14   4   3    20050.16    20345.04    582.30 o 
 -13   4   3    15220.60    17148.85    438.77 o 
 -12   4   3     5232.43     5551.22    303.24 o 
 -11   4   3    56624.09    53536.15    633.27 o 
 -10   4   3    41833.98    39178.72    437.08 o 
  -9   4   3    26050.13    23822.20    313.05 o 
  -8   4   3     4870.21     5860.82    167.07 o 
  -7   4   3        7.98      137.01    107.20 o 
  -6   4   3   102237.67   101526.75    818.17 o 
  -5   4   3     3332.46     4744.33    131.36 o 
  -4   4   3   206030.56   219938.86   1816.21 o 
  -3   4   3    34235.22    36042.79    360.12 o 
  -2   4   3     1037.44     1324.71     89.02 o 
  -1   4   3    73699.98    79521.90    888.25 o 
   0   4   3    14521.98    17335.27    333.12 o 
   1   4   3    81236.06    82997.41    815.35 o 
   2   4   3     1022.77     1206.88     95.36 o 
   3   4   3    32550.52    35226.04    331.70 o 
   4   4   3   231139.25   235503.02   1787.93 o 
   5   4   3     4843.05     5594.39    138.13 o 
   6   4   3   104432.90   102266.89    841.55 o 
   7   4   3       11.85      -98.74     98.74 o 
   8   4   3     5037.43     5853.42    171.87 o 
   9   4   3    23150.56    22534.92    317.64 o 
  10   4   3    36213.29    35330.88    445.83 o 
  11   4   3    71917.09    64492.50    722.94 o 
  12   4   3     4196.35     4585.48    279.61 o 
  13   4   3    13004.32    15424.00    527.77 o 
  14   4   3    20676.92    20012.21    544.08 o 
  15   4   3     1006.88     2109.97    382.57 o 
  16   4   3    25578.70    24283.02    701.58 o 
  17   4   3     2731.54     4750.80    650.19 o 
  18   4   3      425.30      956.53    751.42 o 
  19   4   3     7602.23     9343.25    947.81 o 
  20   4   3     2952.91     5857.09   1087.60 o 
  21   4   3     5089.11     7286.65   1141.01 o 
 -21   5   3     5033.70     6940.90   1068.56 o 
 -20   5   3     4695.17     6169.68    892.54 o 
 -19   5   3     8229.50     9684.95   1207.00 o 
 -18   5   3     3048.75     3781.92    779.93 o 
 -17   5   3    17857.11    21262.54   1059.62 o 
 -16   5   3     7317.98     9111.60    515.61 o 
 -15   5   3     1421.71     1267.13    273.75 o 
 -14   5   3     3832.00     3141.52    323.66 o 
 -13   5   3     3662.89     4127.23    303.69 o 
 -12   5   3     3825.59     3700.67    272.17 o 
 -11   5   3    12685.69    13322.72    398.43 o 
 -10   5   3     3219.09     3519.29    211.11 o 
  -9   5   3    28112.65    27079.47    362.34 o 
  -8   5   3      842.80      711.24    130.52 o 
  -7   5   3    29489.68    31022.68    350.72 o 
  -6   5   3      562.73      790.46    109.00 o 
  -5   5   3     2274.16     2880.05    155.45 o 
  -4   5   3    23180.87    25277.64    300.29 o 
  -3   5   3    22182.93    22054.27    260.52 o 
  -2   5   3    25431.22    28508.50    371.57 o 
  -1   5   3     3738.86     4224.75    141.99 o 
   0   5   3     4659.60     4469.81    162.48 o 
   1   5   3     5971.83     5564.26    151.72 o 
   2   5   3    33426.42    33355.61    362.10 o 
   3   5   3    21296.45    20485.14    275.48 o 
   4   5   3    25367.61    26824.67    286.73 o 
   5   5   3     3231.03     3721.22    117.94 o 
   6   5   3      567.48      654.16    108.37 o 
   7   5   3    36016.89    35440.77    383.42 o 
   8   5   3     1179.10     1171.50    136.67 o 
   9   5   3    22330.24    23164.48    328.14 o 
  10   5   3     5179.41     5270.74    210.69 o 
  11   5   3    10921.55    12123.52    318.75 o 
  12   5   3     4766.69     5226.92    304.20 o 
  13   5   3     2454.06     2379.52    304.77 o 
  14   5   3     4631.67     4166.71    336.83 o 
  15   5   3     2086.05     2724.92    369.97 o 
  16   5   3     8936.13     9889.21    544.36 o 
  17   5   3    14475.11    15416.05    666.57 o 
  18   5   3     3184.45     3839.12    917.34 o 
  19   5   3     7479.64     8938.94   1106.26 o 
  20   5   3     5071.18     5770.05   1395.45 o 
  21   5   3     4715.16     1871.98   1060.48 o 
 -21   6   3      855.96     4284.36   2743.70 o 
 -20   6   3     1614.63     8348.45   2164.43 o 
 -19   6   3     2918.58     5769.36    957.75 o 
 -18   6   3     1665.92     2396.45    754.67 o 
 -17   6   3    10534.18    13805.57    804.61 o 
 -16   6   3     5450.38     6971.90    515.54 o 
 -15   6   3     7357.82    12571.15    510.39 o 
 -14   6   3     4817.16     6243.71    355.00 o 
 -13   6   3     8184.63     8371.33    416.84 o 
 -12   6   3     4909.63     4221.83    299.08 o 
 -11   6   3    25585.30    24245.38    452.60 o 
 -10   6   3     4996.81     3315.87    214.71 o 
  -9   6   3    20667.63    19426.01    327.52 o 
  -8   6   3      717.08      514.58    154.26 o 
  -7   6   3    18239.58    19050.62    287.32 o 
  -6   6   3      254.78      660.16    115.27 o 
  -5   6   3      262.89      455.17    102.19 o 
  -4   6   3    13789.21    16249.61    237.29 o 
  -3   6   3     5161.13     6785.49    204.02 o 
  -2   6   3    16177.60    16031.57    252.06 o 
  -1   6   3     3319.83     4249.78    164.55 o 
   0   6   3    60204.41    69865.81    887.48 o 
   1   6   3     2170.22     3283.20    176.33 o 
   2   6   3    12969.08    15021.55    299.46 o 
   3   6   3     7861.93     8728.17    184.73 o 
   4   6   3    18846.58    19079.69    254.99 o 
   5   6   3      237.16      116.91     82.74 o 
   6   6   3      163.53      339.70    107.31 o 
   7   6   3    12834.96    15269.54    233.59 o 
   8   6   3      904.40      898.22    131.91 o 
   9   6   3    17634.64    17411.25    298.51 o 
  10   6   3     3344.20     2451.03    203.52 o 
  11   6   3    27733.44    25380.33    491.08 o 
  12   6   3     3288.45     2395.46    302.11 o 
  13   6   3     6715.80     6665.12    352.11 o 
  14   6   3     6265.19     6732.44    390.17 o 
  15   6   3     6534.25    11311.42    463.65 o 
  16   6   3     7552.24     9607.70    688.12 o 
  17   6   3     8289.65    10084.87    621.14 o 
  18   6   3     2357.50     3844.99    643.28 o 
  19   6   3     2681.58     4137.20    981.42 o 
  20   6   3     2594.78    10593.73   1164.67 o 
  21   6   3      721.43     2248.88   1009.81 o 
 -21   7   3      380.89      596.59   1348.19 o 
 -20   7   3      435.66     2092.73   1980.98 o 
 -19   7   3      939.11     3196.24   2018.49 o 
 -18   7   3      122.75     1261.43    783.48 o 
 -17   7   3    13088.07    17127.11    898.51 o 
 -16   7   3      154.11      470.10    346.33 o 
 -15   7   3    19360.85    21509.32    587.63 o 
 -14   7   3      958.14      827.64    286.47 o 
 -13   7   3     1074.41      816.86    266.96 o 
 -12   7   3     2052.73     2583.30    261.81 o 
 -11   7   3     5346.84     6589.87    294.28 o 
 -10   7   3     7461.00     7680.42    372.02 o 
  -9   7   3     9487.54     8765.84    277.65 o 
  -8   7   3     5415.46     6885.73    244.13 o 
  -7   7   3    81007.31    72383.39    699.08 o 
  -6   7   3    14381.06    14265.22    304.41 o 
  -5   7   3    14230.71    12126.39    209.56 o 
  -4   7   3    20009.26    21438.07    284.72 o 
  -3   7   3     1628.93     2871.07    159.30 o 
  -2   7   3     4265.47     4483.95    149.52 o 
  -1   7   3     4094.61     4348.63    225.24 o 
   0   7   3     3129.12     3224.46    157.09 o 
   1   7   3     3006.92     3176.78    156.84 o 
   2   7   3     5996.10     5487.43    150.14 o 
   3   7   3     1409.93     2785.69    135.67 o 
   4   7   3    24518.44    24750.96    312.96 o 
   5   7   3     8844.81     9045.53    177.89 o 
   6   7   3    19629.26    17306.84    298.10 o 
   7   7   3    59095.82    58081.55    603.86 o 
   8   7   3     8633.21     9267.92    220.78 o 
   9   7   3    12455.96    10995.76    275.74 o 
  10   7   3    11920.19    11042.07    305.83 o 
  11   7   3     6001.76     7088.20    354.05 o 
  12   7   3     1328.07      983.86    287.84 o 
  13   7   3      882.01     1095.63    283.93 o 
  14   7   3      990.99      358.59    314.77 o 
  15   7   3    13237.76    18013.38    691.15 o 
  16   7   3      141.71      315.84    371.46 o 
  17   7   3    10599.73    15876.62    688.76 o 
  18   7   3      174.62      296.55    533.08 o 
  19   7   3     1421.59     2860.33    931.28 o 
  20   7   3      411.45     1029.85    933.98 o 
  21   7   3      569.60      174.16   2066.90 o 
 -21   8   3     4338.63     3203.40   1461.69 o 
 -20   8   3    15039.45    17854.51   1795.58 o 
 -19   8   3     3686.11     3339.49   1368.20 o 
 -18   8   3     2596.49     1739.52    792.86 o 
 -17   8   3     7390.66     7704.19    583.16 o 
 -16   8   3    22009.67    22558.23    657.37 o 
 -15   8   3    13420.41    15570.00    550.16 o 
 -14   8   3    29688.35    27478.89    638.90 o 
 -13   8   3      505.20      254.97    313.10 o 
 -12   8   3     6712.14     6652.86    349.20 o 
 -11   8   3    18297.18    17547.07    445.26 o 
 -10   8   3     9060.25     9847.29    338.61 o 
  -9   8   3    28815.88    26652.73    450.86 o 
  -8   8   3     6858.34     7260.46    280.25 o 
  -7   8   3    16028.28    13831.88    274.27 o 
  -6   8   3   111059.77   103479.12    979.13 o 
  -5   8   3     1203.32      900.41    118.50 o 
  -4   8   3    73313.88    66746.16    720.82 o 
  -3   8   3   108444.60    99816.88    969.34 o 
  -2   8   3     4457.26     4373.73    152.88 o 
  -1   8   3   486604.75   492413.38   5267.59 o 
   0   8   3     5745.35     7786.14    236.92 o 
   1   8   3   451223.47   468037.88   5067.13 o 
   2   8   3     3099.85     2931.89    127.25 o 
   3   8   3    88943.23    86794.97    826.94 o 
   4   8   3    66696.10    62804.75    645.62 o 
   5   8   3     1735.32     1153.61    109.03 o 
   6   8   3   109076.31   101404.51    909.43 o 
   7   8   3    18559.13    15596.37    295.98 o 
   8   8   3     8804.79     8959.98    264.40 o 
   9   8   3    30098.82    27995.56    449.89 o 
  10   8   3    10645.85    11306.70    340.54 o 
  11   8   3    19841.41    18072.44    431.32 o 
  12   8   3     4211.23     4370.30    330.83 o 
  13   8   3      435.54      274.33    340.82 o 
  14   8   3    24964.36    24358.93    573.96 o 
  15   8   3    18799.80    19704.50    603.94 o 
  16   8   3    17354.46    18943.85    599.75 o 
  17   8   3     8086.28     8293.36    577.53 o 
  18   8   3     3961.13     3716.84    574.77 o 
  19   8   3     5341.52     6437.09    844.56 o 
  20   8   3    17467.87    23177.26   2002.94 o 
  21   8   3     5743.02     8087.53   2787.04 o 
 -20   9   3      328.06     -333.24   1335.34 o 
 -19   9   3     3195.23     4095.91   1402.03 o 
 -18   9   3     1100.57     1119.86    541.09 o 
 -17   9   3    12998.10    12814.36    575.20 o 
 -16   9   3     1108.22     1014.95    393.10 o 
 -15   9   3    17684.52    17445.30    575.84 o 
 -14   9   3      886.08     2613.78    365.20 o 
 -13   9   3    13911.35    15052.82    521.27 o 
 -12   9   3     1091.52      748.88    276.19 o 
 -11   9   3    43079.39    43167.97    685.36 o 
 -10   9   3     5790.62     5764.28    301.12 o 
  -9   9   3    23716.37    22991.36    448.98 o 
  -8   9   3    90636.52    89362.50    942.79 o 
  -7   9   3    15944.33    14818.09    302.95 o 
  -6   9   3    47043.50    41847.70    475.93 o 
  -5   9   3    18708.13    17179.53    266.73 o 
  -4   9   3     2966.74     4799.28    154.13 o 
  -3   9   3     2743.87     3372.34    213.84 o 
  -2   9   3    25728.25    26184.69    377.03 o 
  -1   9   3    13062.57    16927.39    393.28 o 
   0   9   3        4.85      196.92    140.31 o 
   1   9   3    18616.70    23488.63    468.44 o 
   2   9   3    23940.91    26284.21    485.37 o 
   3   9   3     4387.76     4880.02    149.97 o 
   4   9   3     2765.63     3992.05    135.63 o 
   5   9   3    19761.13    19317.93    305.18 o 
   6   9   3    52493.08    44925.07    484.54 o 
   7   9   3    12497.00    13087.21    267.50 o 
   8   9   3   101494.70    92787.59    937.80 o 
   9   9   3    23907.76    21968.87    434.45 o 
  10   9   3     7015.82     6918.47    333.35 o 
  11   9   3    44803.45    42304.00    710.12 o 
  12   9   3      727.95      580.56    313.67 o 
  13   9   3    16812.24    18381.40    584.99 o 
  14   9   3      568.99     2580.95    382.75 o 
  15   9   3    18267.21    19696.39    640.90 o 
  16   9   3     1051.86     1119.35    410.51 o 
  17   9   3     9933.24    10124.71    598.30 o 
  18   9   3      779.07      558.77    566.96 o 
  19   9   3     2844.38     2015.31    692.06 o 
  20   9   3      250.25      250.10   1068.56 o 
 -20  10   3     6104.50     6094.26   1528.52 o 
 -19  10   3     1014.55     1107.61    880.80 o 
 -18  10   3     6556.57     6960.98    687.92 o 
 -17  10   3     3487.40     4631.13    471.14 o 
 -16  10   3     1139.75     1817.15    411.45 o 
 -15  10   3     4285.69     5340.57    432.10 o 
 -14  10   3     8723.00     9502.76    482.73 o 
 -13  10   3    14678.97    16514.18    545.20 o 
 -12  10   3     2901.09     3440.78    314.20 o 
 -11  10   3    15017.11    16967.41    446.38 o 
 -10  10   3     1224.87      947.05    284.14 o 
  -9  10   3     4782.10     4785.51    272.88 o 
  -8  10   3     1820.55     1798.19    220.21 o 
  -7  10   3     1253.86     1137.82    164.30 o 
  -6  10   3    32893.93    30307.32    403.06 o 
  -5  10   3    36265.14    37123.49    426.76 o 
  -4  10   3     9658.69    11549.29    326.14 o 
  -3  10   3    28191.14    27840.62    416.43 o 
  -2  10   3    13876.08    15286.27    280.51 o 
  -1  10   3    50980.29    51899.18    694.08 o 
   0  10   3    14339.13    14836.60    304.39 o 
   1  10   3    52371.81    53533.72    687.37 o 
   2  10   3    14375.91    14832.25    335.93 o 
   3  10   3    29146.07    29180.22    384.12 o 
   4  10   3    11454.49    12949.98    446.54 o 
   5  10   3    38667.69    38547.98    430.60 o 
   6  10   3    35148.29    31570.43    383.82 o 
   7  10   3     1946.79     2067.59    177.19 o 
   8  10   3     2112.34     1737.31    226.68 o 
   9  10   3     3037.98     3682.76    252.65 o 
  10  10   3     1301.06     1816.21    271.39 o 
  11  10   3    12726.23    15303.87    455.07 o 
  12  10   3     2026.28     3165.06    347.89 o 
  13  10   3    14852.22    16711.95    617.47 o 
  14  10   3     6178.57     7581.03    463.48 o 
  15  10   3     6914.36     7573.41    517.06 o 
  16  10   3      778.35     1901.90    436.30 o 
  17  10   3     3436.18     3758.64    546.37 o 
  18  10   3     7628.27     8322.64    751.18 o 
  19  10   3      629.37     1809.25    748.29 o 
  20  10   3     6297.57     6308.06   1229.88 o 
 -20  11   3     2899.79     4737.39   1503.06 o 
 -19  11   3     6049.92     6219.05    831.22 o 
 -18  11   3      961.39     1149.96    510.28 o 
 -17  11   3     3391.38     3879.35    514.39 o 
 -16  11   3      830.02     1910.78    437.21 o 
 -15  11   3     2982.34     3543.08    448.12 o 
 -14  11   3    13912.61    12858.25    595.26 o 
 -13  11   3    10124.59    12070.36    545.33 o 
 -12  11   3    22802.03    22330.16    645.45 o 
 -11  11   3    13361.89    12771.16    471.62 o 
 -10  11   3      176.46      -80.40    252.63 o 
  -9  11   3     2505.34     2923.43    363.40 o 
  -8  11   3    68542.25    63104.68    880.87 o 
  -7  11   3     4316.73     4239.42    221.93 o 
  -6  11   3    52666.95    52671.01    644.27 o 
  -5  11   3     4668.74     4912.42    162.97 o 
  -4  11   3      391.21      308.11    105.66 o 
  -3  11   3    36959.18    41439.13    558.23 o 
  -2  11   3     2169.50     2007.32    160.10 o 
  -1  11   3    18751.83    18372.54    355.32 o 
   0  11   3       31.09      -51.10    129.61 o 
   1  11   3    14389.79    15404.60    324.14 o 
   2  11   3     1790.30     1727.47    169.42 o 
   3  11   3    43912.52    46923.59    575.74 o 
   4  11   3      378.11      336.83    118.10 o 
   5  11   3     7293.88     7120.02    212.82 o 
   6  11   3    54917.57    54879.84    574.20 o 
   7  11   3     6083.77     5145.53    227.37 o 
   8  11   3    70578.80    65308.46    873.63 o 
   9  11   3     3991.91     3913.95    262.90 o 
  10  11   3      259.85      175.06    257.99 o 
  11  11   3     9500.46     8608.25    380.89 o 
  12  11   3    22196.38    21560.39    555.42 o 
  13  11   3    12041.20    12114.52    532.24 o 
  14  11   3    13060.54    12837.13    755.51 o 
  15  11   3     4347.95     4470.91    459.49 o 
  16  11   3     1238.58     2816.78    462.31 o 
  17  11   3     3432.99     3785.17    520.27 o 
  18  11   3      773.91     1243.33    585.60 o 
  19  11   3     7486.04     8421.87   1251.10 o 
  20  11   3     3815.72     4632.48   1035.72 o 
 -20  12   3     1894.16     1859.85   1360.95 o 
 -19  12   3     4030.37     4438.28    711.10 o 
 -18  12   3     6750.14     6660.84    628.58 o 
 -17  12   3     5936.86     6004.29    549.15 o 
 -16  12   3     6537.50     7598.27    677.68 o 
 -15  12   3     3740.70     4843.19    475.58 o 
 -14  12   3      585.10      276.53    406.30 o 
 -13  12   3    40807.60    36821.77    847.92 o 
 -12  12   3     2560.97     2747.60    390.02 o 
 -11  12   3    47402.93    44681.71    822.96 o 
 -10  12   3     3599.78     3793.13    341.65 o 
  -9  12   3    38233.18    36819.44    693.82 o 
  -8  12   3     3185.87     3664.55    263.06 o 
  -7  12   3    12690.55    11385.42    320.74 o 
  -6  12   3     3066.49     4768.19    290.65 o 
  -5  12   3     6590.80     7664.70    201.69 o 
  -4  12   3    14534.55    13758.00    253.14 o 
  -3  12   3     5989.81     8066.20    241.67 o 
  -2  12   3    19037.68    19645.21    332.89 o 
  -1  12   3     7622.64     8548.96    265.19 o 
   0  12   3     6874.35     6681.14    236.19 o 
   1  12   3    12288.16    12510.08    309.27 o 
   2  12   3    12609.55    15184.08    339.18 o 
   3  12   3     9030.95     9692.37    237.60 o 
   4  12   3    12285.04    12523.26    253.95 o 
   5  12   3     7227.42     8042.52    217.80 o 
   6  12   3     4259.59     6102.23    225.32 o 
   7  12   3    19519.88    14939.24    417.81 o 
   8  12   3     4847.98     5363.97    291.85 o 
   9  12   3    40522.12    37940.82    617.63 o 
  10  12   3     2258.21     2674.67    301.67 o 
  11  12   3    39744.37    40663.80    962.78 o 
  12  12   3     2041.50     1621.02    370.03 o 
  13  12   3    32526.16    32370.43    805.41 o 
  14  12   3      560.14      481.35    381.53 o 
  15  12   3     3476.18     4745.06    498.31 o 
  16  12   3    10199.49    11659.04    588.80 o 
  17  12   3     5864.69     5309.48    526.96 o 
  18  12   3    10167.83     9316.94    723.97 o 
  19  12   3     3834.79     3406.05    968.01 o 
  20  12   3     3019.96     1454.82    764.93 o 
 -19  13   3      315.76     1347.61    691.52 o 
 -18  13   3     9227.95     9426.06    670.56 o 
 -17  13   3     2684.99     5125.86    534.56 o 
 -16  13   3    10083.22    10563.58    589.57 o 
 -15  13   3     4063.27     3848.72    466.29 o 
 -14  13   3      689.07     1278.14    429.63 o 
 -13  13   3     1515.96     2624.62    417.55 o 
 -12  13   3     2779.20     3043.03    399.28 o 
 -11  13   3    10578.44    10215.48    480.07 o 
 -10  13   3     4625.85     5121.40    355.03 o 
  -9  13   3    22896.29    20191.00    521.10 o 
  -8  13   3     3126.50     3807.05    271.53 o 
  -7  13   3    16174.04    15516.41    369.86 o 
  -6  13   3     8374.06     9900.64    309.17 o 
  -5  13   3      282.76      279.75    132.85 o 
  -4  13   3    30360.76    33045.93   1446.32 o 
  -3  13   3      191.72      165.28    140.85 o 
  -2  13   3    41911.29    44174.32    645.13 o 
  -1  13   3     6485.51     8680.38    300.15 o 
   0  13   3     5353.74     5467.98    245.87 o 
   1  13   3     8889.30    10172.43    302.72 o 
   2  13   3    57278.23    53582.44    753.59 o 
   3  13   3      207.64     -135.80    136.35 o 
   4  13   3    39848.61    39495.19   1615.29 o 
   5  13   3      195.98      131.10    134.31 o 
   6  13   3    13460.89    13266.68    303.12 o 
   7  13   3    11374.20    11093.23    343.37 o 
   8  13   3     5020.22     5288.26    329.00 o 
   9  13   3    17131.18    16851.30    447.47 o 
  10  13   3     7369.52     7604.61    400.66 o 
  11  13   3     6659.06     7226.05    528.16 o 
  12  13   3     4453.23     5892.84    451.29 o 
  13  13   3      978.08     1695.02    412.12 o 
  14  13   3     1070.95     1915.43    415.60 o 
  15  13   3     5850.10     6318.72    517.53 o 
  16  13   3     8826.40     8781.29    577.63 o 
  17  13   3     3401.89     5050.58    532.12 o 
  18  13   3     8087.83     8544.68    665.50 o 
  19  13   3      247.91     1957.06    868.77 o 
 -19  14   3      462.11      593.06    693.86 o 
 -18  14   3     2751.19     2965.64    576.65 o 
 -17  14   3     3560.79     3296.21    520.24 o 
 -16  14   3     3159.27     2572.65    485.05 o 
 -15  14   3    16375.08    16418.81    708.31 o 
 -14  14   3      959.90      747.65    424.60 o 
 -13  14   3     6738.54     6219.02    485.10 o 
 -12  14   3    10243.20    10981.84    525.56 o 
 -11  14   3      838.38      741.73    338.65 o 
 -10  14   3    31371.92    28680.32    679.04 o 
  -9  14   3    13292.59    12509.06    440.54 o 
  -8  14   3     8917.79     8840.73    372.30 o 
  -7  14   3     7883.99     9481.74    339.30 o 
  -6  14   3     2481.41     3041.94    238.06 o 
  -5  14   3     2507.07     2622.80    178.99 o 
  -4  14   3      178.90      638.72    152.80 o 
  -3  14   3    48613.74    52964.64    698.79 o 
  -2  14   3     1767.83     2198.32    243.54 o 
  -1  14   3   245933.53   258601.58   3270.57 o 
   0  14   3     9376.80    10064.01    322.25 o 
   1  14   3   262978.13   267674.09   3232.33 o 
   2  14   3     2167.38     2430.09    209.88 o 
   3  14   3    54943.11    56627.14    779.34 o 
   4  14   3      118.83       89.65    141.90 o 
   5  14   3     3986.49     4127.40    200.95 o 
   6  14   3     2352.14     2750.43    234.67 o 
   7  14   3     6855.38     7777.19    308.58 o 
   8  14   3     8091.85     8004.13    393.22 o 
   9  14   3     8715.40     9155.33    397.86 o 
  10  14   3    25868.28    26110.78    630.40 o 
  11  14   3     1305.40      865.34    338.11 o 
  12  14   3     8016.03     8772.25    501.38 o 
  13  14   3     4217.51     3750.95    457.15 o 
  14  14   3      722.11      686.63    403.00 o 
  15  14   3    13308.67    14318.57    630.79 o 
  16  14   3     5068.81     5415.57    544.15 o 
  17  14   3     3894.35     3794.11    568.41 o 
  18  14   3     4312.19     3838.23    698.24 o 
  19  14   3      300.59      709.66    746.43 o 
 -19  15   3     6135.53     7051.34   1414.80 o 
 -18  15   3     9737.03    10597.64    808.91 o 
 -17  15   3    21255.83    19180.45    752.06 o 
 -16  15   3     6818.24     6649.80    541.33 o 
 -15  15   3    20386.19    20350.73    707.23 o 
 -14  15   3     5247.44     5373.85    507.97 o 
 -13  15   3    10266.48    11562.54    577.96 o 
 -12  15   3    18413.34    18699.45    639.88 o 
 -11  15   3    26499.47    24946.79    672.90 o 
 -10  15   3    15354.11    15961.12    542.80 o 
  -9  15   3    24841.07    24888.83    601.65 o 
  -8  15   3     1041.30      652.00    259.12 o 
  -7  15   3    43637.41    41773.28    681.78 o 
  -6  15   3     4447.97     5816.13    303.50 o 
  -5  15   3     7580.84     8415.56    370.58 o 
  -4  15   3    78056.62    78314.65    916.97 o 
  -3  15   3     7292.04     7609.69    251.41 o 
  -2  15   3   111576.65   114186.53   1379.41 o 
  -1  15   3     2915.15     4116.40    301.54 o 
   0  15   3        5.81      167.46    188.85 o 
   1  15   3     3700.97     4367.95    259.81 o 
   2  15   3   121035.93   117522.21   1511.67 o 
   3  15   3     4574.62     5294.94    245.16 o 
   4  15   3    86302.68    83070.01    965.28 o 
   5  15   3     9183.31     9334.88    305.01 o 
   6  15   3     7147.23     7326.97    420.52 o 
   7  15   3    48581.65    44752.94    748.03 o 
   8  15   3      872.86      273.46    260.45 o 
   9  15   3    25953.44    26647.94    621.57 o 
  10  15   3    16754.24    16450.13    540.64 o 
  11  15   3    20484.76    20727.53    626.43 o 
  12  15   3    20811.76    20212.89    658.19 o 
  13  15   3     6820.18     7584.05    533.06 o 
  14  15   3     7950.18     8342.83    525.76 o 
  15  15   3    20119.55    21200.11    729.12 o 
  16  15   3     4763.24     5316.49    547.17 o 
  17  15   3    23352.44    23598.55    870.45 o 
  18  15   3     8009.12     7802.90    771.81 o 
  19  15   3     6532.64     4458.32   1235.55 o 
 -18  16   3       75.52     -599.99    599.99 o 
 -17  16   3     2167.53     2376.92    534.45 o 
 -16  16   3     7606.79     6983.69    558.24 o 
 -15  16   3      376.83      707.06    438.80 o 
 -14  16   3     2250.70     1818.87    427.36 o 
 -13  16   3     1659.14     1350.77    422.14 o 
 -12  16   3    22270.44    20860.64    668.07 o 
 -11  16   3     7596.09     8452.36    474.50 o 
 -10  16   3    42694.38    41324.64    843.54 o 
  -9  16   3     2558.17     2433.44    334.21 o 
  -8  16   3    18973.98    19499.80    510.29 o 
  -7  16   3     4612.75     4831.17    293.79 o 
  -6  16   3     6458.51     6866.29    300.29 o 
  -5  16   3    37352.52    38116.77    646.10 o 
  -4  16   3    12550.29    13084.69    325.80 o 
  -3  16   3   107963.06   110616.32   1297.54 o 
  -2  16   3      559.93      986.77    178.23 o 
  -1  16   3    56254.16    59980.40    947.44 o 
   0  16   3    20795.13    22264.28    515.58 o 
   1  16   3    54027.25    57866.71    892.09 o 
   2  16   3      651.85      929.55    208.81 o 
   3  16   3    93100.40    99365.34   1309.79 o 
   4  16   3    12569.88    13630.29    326.31 o 
   5  16   3    41878.10    40293.56    602.16 o 
   6  16   3     4049.92     3798.74    281.05 o 
   7  16   3     6427.31     6674.64    368.53 o 
   8  16   3    28289.57    25397.54    591.87 o 
   9  16   3     3175.67     3178.49    340.30 o 
  10  16   3    45717.30    41952.92    853.64 o 
  11  16   3    11274.17    12509.73    538.15 o 
  12  16   3    20639.28    20253.81    676.62 o 
  13  16   3     2453.68     3003.14    425.38 o 
  14  16   3     2527.29     2642.92    447.96 o 
  15  16   3      340.34     -323.43    439.31 o 
  16  16   3     7752.73     8080.34    656.10 o 
  17  16   3     1396.70      796.91    572.37 o 
  18  16   3       68.54      671.47    620.93 o 
 -18  17   3     2985.15     3488.19    734.87 o 
 -17  17   3     1062.56     2039.08    746.53 o 
 -16  17   3     4916.10     4521.66    544.43 o 
 -15  17   3     6925.77     6630.31    529.21 o 
 -14  17   3     4268.34     4224.64    465.42 o 
 -13  17   3    20616.10    19547.79    696.07 o 
 -12  17   3      235.17      374.68    384.90 o 
 -11  17   3     6275.92     6449.89    455.01 o 
 -10  17   3    10704.69    11206.96    494.62 o 
  -9  17   3     1224.08     1393.32    321.37 o 
  -8  17   3     6617.45     7536.93    390.99 o 
  -7  17   3     1742.74     1820.36    260.19 o 
  -6  17   3    11892.86    12983.44    407.29 o 
  -5  17   3     2894.75     3027.59    255.78 o 
  -4  17   3    21338.49    21227.23    431.09 o 
  -3  17   3     4543.79     5819.96    257.20 o 
  -2  17   3    11577.79    12693.49    406.41 o 
  -1  17   3     6547.16     6749.23    316.00 o 
   0  17   3     7469.55     7715.70    323.49 o 
   1  17   3     4647.25     5837.22    300.21 o 
   2  17   3     8246.09    10829.68    373.28 o 
   3  17   3     6934.58     7346.88    300.72 o 
   4  17   3    15809.92    16762.98    383.68 o 
   5  17   3     1944.92     2305.33    231.62 o 
   6  17   3     7603.77     9277.48    388.27 o 
   7  17   3     1245.47     1055.99    299.30 o 
   8  17   3     5746.50     5749.73    355.02 o 
   9  17   3     1531.93     2137.70    337.69 o 
  10  17   3    11204.55    13024.39    635.00 o 
  11  17   3     7167.54     7184.30    471.00 o 
  12  17   3      157.69      449.00    390.99 o 
  13  17   3    16601.81    16932.57    624.26 o 
  14  17   3     3793.08     4373.09    483.87 o 
  15  17   3     6026.76     6310.34    543.12 o 
  16  17   3     5450.00     5594.58    662.98 o 
  17  17   3      713.34     2551.64    639.32 o 
  18  17   3     3138.56     3908.72    685.27 o 
 -17  18   3     8208.53     8648.35    746.54 o 
 -16  18   3     7043.10     7484.44    643.00 o 
 -15  18   3     3878.62     4893.66    512.61 o 
 -14  18   3     5931.55     6867.44    517.68 o 
 -13  18   3    16312.78    17695.99    684.30 o 
 -12  18   3      764.02      -29.89    388.92 o 
 -11  18   3    45024.93    45594.66    943.48 o 
 -10  18   3     5215.19     5542.99    423.70 o 
  -9  18   3    55840.80    53316.20    973.00 o 
  -8  18   3     1968.05     2156.87    299.71 o 
  -7  18   3     2301.35     1722.80    275.91 o 
  -6  18   3     6600.08     7565.61    351.96 o 
  -5  18   3     4019.69     4481.77    277.66 o 
  -4  18   3    25504.96    26404.07    515.95 o 
  -3  18   3    12861.63    11929.81    364.03 o 
  -2  18   3     9366.14    10129.46    400.03 o 
  -1  18   3      857.60     1305.30    267.27 o 
   0  18   3      717.60     1941.71    270.44 o 
   1  18   3      791.66     1287.37    248.41 o 
   2  18   3     5817.66     7073.80    357.31 o 
   3  18   3     8004.06     9442.77    410.51 o 
   4  18   3    22220.21    24743.71    493.36 o 
   5  18   3     4128.21     4175.10    260.92 o 
   6  18   3     5353.79     6595.70    356.98 o 
   7  18   3     1928.83     1372.69    307.48 o 
   8  18   3     3120.27     2701.69    329.79 o 
   9  18   3    48162.58    49028.58    926.63 o 
  10  18   3     6479.39     7369.24    493.89 o 
  11  18   3    52330.84    52892.24   1031.97 o 
  12  18   3      765.71      359.55    396.29 o 
  13  18   3    20437.48    20731.98    675.35 o 
  14  18   3     5313.47     6200.07    516.25 o 
  15  18   3     2907.86     4527.24    587.06 o 
  16  18   3     7199.56     8070.93    712.60 o 
  17  18   3     5418.74     5201.77    980.35 o 
 -17  19   3      920.84     -579.52   1115.72 o 
 -16  19   3     7399.87     7087.97    630.50 o 
 -15  19   3     5261.90     5414.63    564.70 o 
 -14  19   3     7979.34     9036.97    546.39 o 
 -13  19   3     2791.64     3576.68    439.47 o 
 -12  19   3     4106.66     3526.00    468.11 o 
 -11  19   3     3545.10     3177.88    423.52 o 
 -10  19   3     5092.60     6022.11    437.12 o 
  -9  19   3      448.81      118.64    316.77 o 
  -8  19   3     6596.98     6480.44    368.64 o 
  -7  19   3     4987.58     4623.67    326.02 o 
  -6  19   3    23142.29    21998.53    548.25 o 
  -5  19   3    10208.46    11287.37    395.23 o 
  -4  19   3     4709.48     5413.59    419.61 o 
  -3  19   3     1826.62     1959.51    220.60 o 
  -2  19   3      831.99     1230.39    279.18 o 
  -1  19   3     9403.30    11823.02    449.97 o 
   0  19   3      186.73       75.53    254.90 o 
   1  19   3     5847.55     8044.16    393.12 o 
   2  19   3     1322.44     1604.73    288.74 o 
   3  19   3     2228.68     2182.59    318.46 o 
   4  19   3     3680.32     3595.97    266.00 o 
   5  19   3    16169.20    15182.34    429.76 o 
   6  19   3    20810.07    20400.08    544.30 o 
   7  19   3     3256.92     2670.22    348.16 o 
   8  19   3     9543.97     8725.07    425.40 o 
   9  19   3      589.48      244.67    322.89 o 
  10  19   3     6088.84     6555.37    444.31 o 
  11  19   3     3906.78     3602.77    463.94 o 
  12  19   3     2547.46     2672.04    406.91 o 
  13  19   3     1866.36     2136.89    432.92 o 
  14  19   3     5907.23     6385.18    565.38 o 
  15  19   3     3876.13     3466.60    623.22 o 
  16  19   3     6214.52     6371.66    863.96 o 
  17  19   3      999.07     1251.31   1705.04 o 
 -16  20   3     3092.68     4265.24    624.16 o 
 -15  20   3    19599.94    19622.19    798.94 o 
 -14  20   3     8569.98     8115.50    606.34 o 
 -13  20   3     6847.41     7881.21    529.67 o 
 -12  20   3      203.15      499.76    394.89 o 
 -11  20   3      565.64      748.97    381.00 o 
 -10  20   3     1158.25     1150.47    366.58 o 
  -9  20   3     1225.32     1112.76    344.90 o 
  -8  20   3      736.89      512.50    294.16 o 
  -7  20   3     3655.23     3616.49    317.10 o 
  -6  20   3    24403.55    24187.24    581.26 o 
  -5  20   3     2255.27     2755.28    300.61 o 
  -4  20   3     1826.91     2178.49    346.62 o 
  -3  20   3    12012.59    11108.80    540.25 o 
  -2  20   3    24411.55    24049.32    695.11 o 
  -1  20   3    46398.09    44122.52    960.11 o 
   0  20   3    46373.32    45360.28    980.03 o 
   1  20   3    45985.62    43266.89   1301.22 o 
   2  20   3    19580.11    21464.84    632.32 o 
   3  20   3     7555.96     8598.33    599.27 o 
   4  20   3     2355.09     2093.49    258.77 o 
   5  20   3     3614.49     4284.64    313.43 o 
   6  20   3    25717.04    25370.98    653.91 o 
   7  20   3     2578.16     2355.23    358.81 o 
   8  20   3      946.93      349.97    313.41 o 
   9  20   3     1898.98     2294.98    359.71 o 
  10  20   3     1172.56      881.52    364.56 o 
  11  20   3      421.17      831.23    363.72 o 
  12  20   3      317.66       10.21    374.16 o 
  13  20   3     7392.37     7719.89    528.46 o 
  14  20   3     6587.54     7588.89    662.94 o 
  15  20   3    18188.73    17725.58    870.81 o 
  16  20   3     2041.43     2025.09    610.93 o 
 -15  21   3     7074.25     7542.99    618.78 o 
 -14  21   3     5682.11     6253.23    571.55 o 
 -13  21   3     2556.02     2478.88    469.64 o 
 -12  21   3     3159.84     2532.98    426.70 o 
 -11  21   3    10495.87     9874.43    531.73 o 
 -10  21   3      600.06      824.54    374.44 o 
  -9  21   3    17644.88    17945.54    593.95 o 
  -8  21   3    15176.58    15324.24    504.86 o 
  -7  21   3     6325.33     7291.28    380.85 o 
  -6  21   3    22394.27    22135.84    575.59 o 
  -5  21   3     1634.55     2300.84    322.79 o 
  -4  21   3     3979.34     4412.20    334.77 o 
  -3  21   3      271.37      256.22    320.23 o 
  -2  21   3       82.04      506.15    330.74 o 
  -1  21   3     2292.12     2802.47    376.54 o 
   0  21   3     2086.29     2873.23    374.68 o 
   1  21   3     3641.16     3731.64    460.75 o 
   2  21   3       67.28      -99.24    320.25 o 
   3  21   3      218.09       47.70    334.58 o 
   4  21   3     6292.45     5953.98    374.76 o 
   5  21   3     2572.76     2542.88    300.38 o 
   6  21   3    28103.29    25115.78    665.56 o 
   7  21   3     4396.75     4750.23    407.19 o 
   8  21   3    17938.30    17800.73    564.34 o 
   9  21   3    15178.70    15471.15    566.75 o 
  10  21   3      901.84     1095.95    348.18 o 
  11  21   3    10097.26    10317.92    502.47 o 
  12  21   3     2168.98     1864.57    413.71 o 
  13  21   3     2522.78     2383.95    574.21 o 
  14  21   3     4157.74     5320.67    842.79 o 
  15  21   3     5056.11     5019.81    643.41 o 
 -14  22   3     8438.44     8681.71    602.35 o 
 -13  22   3      447.87     1068.96    435.07 o 
 -12  22   3     2088.95     1523.22    436.44 o 
 -11  22   3      177.93       93.96    362.57 o 
 -10  22   3     1572.76     1328.05    394.08 o 
  -9  22   3      603.81      538.28    351.12 o 
  -8  22   3     7214.24     8726.21    483.52 o 
  -7  22   3     3118.64     3875.16    340.75 o 
  -6  22   3    16156.28    17404.21    537.71 o 
  -5  22   3    14124.54    14160.85    509.25 o 
  -4  22   3     7850.74     9911.18    427.88 o 
  -3  22   3    38675.80    39059.60   1023.55 o 
  -2  22   3     1022.48     1874.00    384.05 o 
  -1  22   3    54197.24    53110.15   1189.02 o 
   0  22   3     1073.52      829.85    363.79 o 
   1  22   3    52768.49    52191.54   1555.81 o 
   2  22   3     1223.71      963.27    370.41 o 
   3  22   3    33255.13    34361.61    935.76 o 
   4  22   3     9027.92    11413.86    498.84 o 
   5  22   3    10846.92    11569.56    433.09 o 
   6  22   3    20196.69    20832.94    626.67 o 
   7  22   3     1945.18     1706.81    331.11 o 
   8  22   3    11345.64    10818.22    441.66 o 
   9  22   3      423.02      109.31    322.02 o 
  10  22   3     1839.69     1432.44    368.52 o 
  11  22   3      230.44       53.11    369.09 o 
  12  22   3     2797.20     1872.47    542.78 o 
  13  22   3      549.26     1184.02    548.05 o 
  14  22   3     8443.40     8685.57    703.39 o 
 -14  23   3     1289.34      429.48    977.16 o 
 -13  23   3    10252.73     9482.29    608.75 o 
 -12  23   3     3608.04     4256.96    517.19 o 
 -11  23   3    10725.74    10098.67    577.81 o 
 -10  23   3     2228.71     2210.25    391.42 o 
  -9  23   3      375.23      185.68    361.79 o 
  -8  23   3    29805.81    29001.32    709.50 o 
  -7  23   3     2498.50     2436.29    338.07 o 
  -6  23   3    39481.65    36617.71    758.95 o 
  -5  23   3     4406.64     5206.38    361.97 o 
  -4  23   3     3880.32     3677.91    352.70 o 
  -3  23   3    10219.87    12155.61    682.02 o 
  -2  23   3    12114.40    13629.63    700.83 o 
  -1  23   3      417.94      853.68    364.45 o 
   0  23   3    22474.56    24753.42    795.17 o 
   1  23   3      389.71     1214.00    377.98 o 
   2  23   3    17483.08    17185.21    696.04 o 
   3  23   3    16490.18    15020.20    783.09 o 
   4  23   3     2920.64     3499.52    390.24 o 
   5  23   3     5734.98     6073.60    544.27 o 
   6  23   3    31275.66    31915.02    776.18 o 
   7  23   3     1577.74     1904.02    391.69 o 
   8  23   3    24530.46    26751.14    680.21 o 
   9  23   3      474.98      489.77    416.94 o 
  10  23   3     1397.74     2120.60    386.26 o 
  11  23   3     8866.89     9010.90    678.13 o 
  12  23   3     3831.28     4918.20    585.47 o 
  13  23   3    13480.94    11761.41    743.26 o 
  14  23   3      889.45      194.99    751.15 o 
 -13  24   3     7641.55     7690.74   1002.12 o 
 -12  24   3     4061.97     4739.21    510.44 o 
 -11  24   3    14716.47    15000.30    652.52 o 
 -10  24   3     1741.08     2410.97    446.74 o 
  -9  24   3    15233.71    16089.03    584.43 o 
  -8  24   3     1180.60      942.57    337.73 o 
  -7  24   3     6414.18     7437.33    447.75 o 
  -6  24   3     4113.67     3994.51    343.13 o 
  -5  24   3     2218.68     2074.58    303.14 o 
  -4  24   3    11124.37    12126.75    482.65 o 
  -3  24   3     4921.66     6482.58    421.77 o 
  -2  24   3     5714.79     5436.85    455.04 o 
  -1  24   3     4283.67     4370.97    463.20 o 
   0  24   3     2919.43     3229.05    438.75 o 
   1  24   3     2720.78     2885.44    435.76 o 
   2  24   3     3545.15     4225.19    504.39 o 
   3  24   3     7194.86     5985.85    575.10 o 
   4  24   3     7507.22     9284.18    495.31 o 
   5  24   3     1477.80     1276.37    357.89 o 
   6  24   3     2741.82     2703.85    388.93 o 
   7  24   3     8936.52     9498.22    691.41 o 
   8  24   3     1661.01     1247.23    411.42 o 
   9  24   3    22625.49    21629.30    638.72 o 
  10  24   3     2738.70     1498.78    485.17 o 
  11  24   3    14587.93    15060.58    869.03 o 
  12  24   3     6533.14     7060.24    619.26 o 
  13  24   3     5649.67     6472.13    742.97 o 
 -12  25   3     2485.40     2262.56    706.34 o 
 -11  25   3     1566.61     1584.45    520.55 o 
 -10  25   3     1073.22     1305.23    467.98 o 
  -9  25   3      806.84      667.57    397.67 o 
  -8  25   3      140.83      196.24    369.46 o 
  -7  25   3     2573.27     3065.58    339.48 o 
  -6  25   3     3366.09     3197.26    384.98 o 
  -5  25   3     2064.10     2222.41    376.03 o 
  -4  25   3     7123.24     6839.84    464.72 o 
  -3  25   3      652.54      361.29    329.59 o 
  -2  25   3     7034.09     7876.54    608.43 o 
  -1  25   3     1520.11     1779.00    463.90 o 
   0  25   3     1412.49     2395.06    496.13 o 
   1  25   3     1932.79     1963.01    430.58 o 
   2  25   3     4370.83     4226.57    487.64 o 
   3  25   3      690.93       55.72    385.33 o 
   4  25   3     4438.10     5407.78    520.80 o 
   5  25   3     1549.42     2036.99    422.25 o 
   6  25   3     2093.16     1963.90    441.63 o 
   7  25   3     2258.01     2276.12    418.05 o 
   8  25   3      111.82      369.76    389.69 o 
   9  25   3     1265.55     1148.82    463.05 o 
  10  25   3      674.44     1020.81    485.73 o 
  11  25   3     1378.62     1953.06    567.58 o 
  12  25   3     1624.34     2544.11    709.31 o 
 -11  26   3     1378.25      293.01   1252.61 o 
 -10  26   3      304.74      655.16    464.63 o 
  -9  26   3     2424.11     2240.86    468.14 o 
  -8  26   3      226.53      222.37    411.40 o 
  -7  26   3     5464.85     6520.63    468.27 o 
  -6  26   3      310.46      770.42    329.65 o 
  -5  26   3     4950.21     4948.64    387.46 o 
  -4  26   3      789.28      824.94    373.92 o 
  -3  26   3     1682.45     2009.20    373.19 o 
  -2  26   3     3708.08     4425.27    545.24 o 
  -1  26   3     6058.54     8388.33    622.84 o 
   0  26   3     1639.80     1182.38    420.27 o 
   1  26   3     9167.84    10187.63    606.80 o 
   2  26   3     2306.81     1834.93    497.70 o 
   3  26   3     1645.51     1765.92    440.68 o 
   4  26   3      489.36      672.07    386.95 o 
   5  26   3     5602.72     5356.24    446.77 o 
   6  26   3      248.88     1082.41    480.92 o 
   7  26   3     8217.59     8938.31    623.71 o 
   8  26   3      168.71       73.09    423.20 o 
   9  26   3     3687.84     3716.31    507.93 o 
  10  26   3      414.67     -204.79    469.56 o 
  -9  27   3     1723.06      890.27    455.99 o 
  -8  27   3     2085.70     2487.78    470.23 o 
  -7  27   3     5689.37     5457.68    463.86 o 
  -6  27   3      532.44      614.99    359.72 o 
  -5  27   3      567.66      403.70    422.60 o 
  -4  27   3     7255.31     8474.63    493.44 o 
  -3  27   3     8756.84     9737.83    522.34 o 
  -2  27   3    15779.21    17356.81    707.73 o 
  -1  27   3     3180.21     3441.79    550.15 o 
   0  27   3     1123.50     1720.52    494.97 o 
   1  27   3     4696.05     4144.92    555.66 o 
   2  27   3    15680.44    17749.24    840.34 o 
   3  27   3     9740.89    10659.51    795.94 o 
   4  27   3     9631.82    10551.00    567.94 o 
   5  27   3      701.28      362.54    461.26 o 
   6  27   3      359.58      563.34    598.04 o 
   7  27   3     5381.23     4816.39    700.26 o 
   8  27   3     1533.41     1972.16    469.87 o 
   9  27   3     1177.97      487.12    574.79 o 
  -7  28   3     1211.47     1407.49    427.35 o 
  -6  28   3      992.28     1081.88    423.71 o 
  -5  28   3     4514.58     4818.49    517.58 o 
  -4  28   3       11.59      216.97    411.35 o 
  -3  28   3    11831.31    11504.50    682.68 o 
  -2  28   3      761.40     1590.69    526.52 o 
  -1  28   3    10659.35    12584.28    855.56 o 
   0  28   3     3934.14     3990.97   1260.38 o 
   1  28   3     8643.42    10438.25    810.22 o 
   2  28   3      577.47      362.12    475.57 o 
   3  28   3     8398.65     7889.92    674.45 o 
   4  28   3       14.63     -505.58    505.58 o 
   5  28   3     3141.83     2732.06    615.77 o 
   6  28   3     1457.61     1372.34    598.21 o 
   7  28   3     1279.67      780.47    614.28 o 
  -5  29   3        6.46     -216.09    429.95 o 
  -4  29   3     5511.72     5154.12    608.87 o 
  -3  29   3     1030.15     1850.03    540.73 o 
  -2  29   3     7958.44     6519.02   1131.56 o 
  -1  29   3     2792.28     2536.86   1711.85 o 
   0  29   3     8236.63     8945.93   1603.71 o 
   1  29   3     2861.56     3399.53   1282.77 o 
   2  29   3     4979.16     6619.61    769.40 o 
   3  29   3     1637.86     2597.81    643.81 o 
   4  29   3     3599.50     3329.78    682.56 o 
   5  29   3        4.78     -568.54    568.54 o 
 -21   0   4     2085.81     1245.64   1249.95 o 
 -20   0   4     1347.68     1850.77   1213.45 o 
 -19   0   4      359.73     -871.25   1092.74 o 
 -18   0   4     5684.56     5800.19   1175.08 o 
 -17   0   4     9489.28     8486.30   1211.51 o 
 -16   0   4     1264.82      472.08    924.84 o 
 -15   0   4     3003.75     2154.35    884.27 o 
 -14   0   4    11238.25    11782.30   1098.93 o 
 -13   0   4     7975.00     7392.12    415.12 o 
 -12   0   4    17776.69    17338.40    469.84 o 
 -11   0   4     3497.36     3216.40    259.75 o 
 -10   0   4    27128.84    26494.42    476.54 o 
  -9   0   4    13308.56    14105.27    336.30 o 
  -8   0   4    39738.67    39738.32    548.59 o 
  -7   0   4     2451.49     2472.44    161.93 o 
  -6   0   4    59480.98    54481.76    678.55 o 
  -5   0   4    88817.48    88189.45   1046.86 o 
  -4   0   4   225583.83   223066.53   2633.65 o 
  -3   0   4    83815.28    88435.91   1162.01 o 
  -2   0   4   192058.27   208237.89   2463.42 o 
  -1   0   4    33274.63    34775.55    455.40 o 
   0   0   4    28746.61    30303.82    403.28 o 
   1   0   4    31491.85    33727.88    558.93 o 
   2   0   4   194076.34   207702.91   2311.49 o 
   3   0   4    77319.50    83919.47   1077.03 o 
   4   0   4   247886.52   231599.14   2444.06 o 
   5   0   4    96762.71    90609.68    979.57 o 
   6   0   4    56915.16    55219.50    632.06 o 
   7   0   4     1761.37     1962.87    158.43 o 
   8   0   4    30728.33    33194.71    489.35 o 
   9   0   4    16732.88    16270.11    356.01 o 
  10   0   4    22463.18    22764.79    429.24 o 
  11   0   4     5111.01     4445.81    277.75 o 
  12   0   4    11172.55    12083.38    395.17 o 
  13   0   4     9450.50     9187.42    478.29 o 
  14   0   4    17354.61    16991.26    672.83 o 
  15   0   4     2070.10     1187.96    728.04 o 
  16   0   4     1701.14     1303.34   1246.76 o 
  17   0   4     6151.75     5979.44   1163.59 o 
  18   0   4     8517.06     7665.08   1273.48 o 
  19   0   4      247.31     1137.55   1156.91 o 
  20   0   4     2133.52     1823.73   1272.44 o 
  21   0   4     3187.20     1812.56   1353.48 o 
 -21   1   4     1339.76     1901.55    893.93 o 
 -20   1   4       93.21     -214.24   1031.77 o 
 -19   1   4    10162.17    11801.92    991.50 o 
 -18   1   4      801.99     1626.04    755.76 o 
 -17   1   4    36501.63    37688.85   1320.31 o 
 -16   1   4     4978.16     5683.61    863.09 o 
 -15   1   4    17762.15    16528.49    908.99 o 
 -14   1   4     1052.68      788.01    432.83 o 
 -13   1   4    10278.43    10909.78    374.09 o 
 -12   1   4    22401.16    23020.37    372.57 o 
 -11   1   4     3431.22     3834.39    188.97 o 
 -10   1   4    43359.34    43496.91    454.04 o 
  -9   1   4    44596.70    43802.56    450.39 o 
  -8   1   4    63175.20    58486.40    523.68 o 
  -7   1   4    71498.00    65900.17    561.08 o 
  -6   1   4   141198.39   129682.05   1013.30 o 
  -5   1   4     7108.81     6115.42    149.44 o 
  -4   1   4   102392.16   105131.42    908.48 o 
  -3   1   4   258088.16   269374.72   2372.44 o 
  -2   1   4    56049.52    61853.47    722.32 o 
  -1   1   4   128533.76   144998.13   1402.06 o 
   0   1   4      209.18      167.01     49.79 o 
   1   1   4   122707.36   141657.22   1321.51 o 
   2   1   4    54905.21    60125.39    564.93 o 
   3   1   4   275822.34   275929.53   2118.71 o 
   4   1   4   108792.46   106533.08    861.26 o 
   5   1   4     8699.26     7394.24    141.65 o 
   6   1   4   166966.73   145102.77   1071.55 o 
   7   1   4    65889.52    61211.55    506.60 o 
   8   1   4    79819.83    69684.00    565.66 o 
   9   1   4    36852.11    38377.54    377.55 o 
  10   1   4    51481.03    49273.46    475.83 o 
  11   1   4     5486.13     6401.52    258.29 o 
  12   1   4    19434.49    21628.01    386.04 o 
  13   1   4    12169.86    12111.77    387.14 o 
  14   1   4      728.63      935.35    302.69 o 
  15   1   4    15847.58    14858.78    656.51 o 
  16   1   4     5940.93     6977.00    788.26 o 
  17   1   4    37406.95    38489.88   1343.61 o 
  18   1   4      644.21      307.80    755.01 o 
  19   1   4    11153.53    16770.76   1359.63 o 
  20   1   4      148.03      552.65    870.83 o 
  21   1   4     1165.34     2186.23    933.07 o 
 -21   2   4     2865.90     2565.32   1104.36 o 
 -20   2   4    10538.50    11843.82   1174.45 o 
 -19   2   4     5642.42     6770.67    912.52 o 
 -18   2   4     9865.29     9207.07    903.76 o 
 -17   2   4     4101.28     5101.84    780.03 o 
 -16   2   4    14804.40    15604.34    941.98 o 
 -15   2   4     2400.93     2160.15    655.06 o 
 -14   2   4     3607.02     4294.26    336.80 o 
 -13   2   4    13480.81    12616.31    403.41 o 
 -12   2   4     1928.71     1951.89    233.13 o 
 -11   2   4   128087.35   118630.82   1019.81 o 
 -10   2   4     8241.00     9949.38    226.39 o 
  -9   2   4    31800.48    30341.41    353.90 o 
  -8   2   4     1943.48     3709.20    163.51 o 
  -7   2   4      343.44      210.50    108.46 o 
  -6   2   4      537.91      837.64    101.38 o 
  -5   2   4    38353.94    35161.95    346.22 o 
  -4   2   4    22187.07    23105.58    258.14 o 
  -3   2   4    58097.98    61538.84    556.90 o 
  -2   2   4    34545.05    35743.56    363.26 o 
  -1   2   4     1544.63     1755.87     65.08 o 
   0   2   4      765.17      320.70     49.50 o 
   1   2   4     2172.84     2357.91     70.44 o 
   2   2   4    34958.07    35836.95    334.19 o 
   3   2   4    57112.88    61198.84    483.05 o 
   4   2   4    24676.99    25266.64    250.76 o 
   5   2   4    33072.02    30543.05    296.06 o 
   6   2   4      728.03      766.35    120.98 o 
   7   2   4      213.15      446.03    129.07 o 
   8   2   4     2653.02     3620.44    153.22 o 
   9   2   4    33386.23    31258.09    342.32 o 
  10   2   4     7132.45     9091.77    222.01 o 
  11   2   4   126558.36   117248.05    982.99 o 
  12   2   4     2667.25     2930.04    240.53 o 
  13   2   4    16613.62    15327.62    383.70 o 
  14   2   4     2273.52     3018.55    389.10 o 
  15   2   4     3870.34     4830.88    441.15 o 
  16   2   4    16136.54    17311.81    785.19 o 
  17   2   4     3955.51     4999.48    793.98 o 
  18   2   4    12621.13    13719.86   1005.50 o 
  19   2   4     3988.49     5002.37    897.28 o 
  20   2   4    12089.90    11268.35   1059.05 o 
  21   2   4     2074.15     2916.43    923.32 o 
 -21   3   4       29.48      794.02    858.01 o 
 -20   3   4     7175.67     6702.36    951.73 o 
 -19   3   4     5368.47     5096.73    943.00 o 
 -18   3   4    11442.20    14220.85    996.37 o 
 -17   3   4     1016.05     2229.05    842.81 o 
 -16   3   4    17786.42    20997.08   1035.97 o 
 -15   3   4     9921.53    11588.35    552.83 o 
 -14   3   4    19493.91    20544.46    523.49 o 
 -13   3   4    19687.25    19625.98    501.41 o 
 -12   3   4     4233.02     3952.13    295.12 o 
 -11   3   4    26740.29    23484.29    348.01 o 
 -10   3   4    23946.92    24718.54    318.85 o 
  -9   3   4    23437.10    22870.27    289.51 o 
  -8   3   4    53220.91    50721.92    473.31 o 
  -7   3   4    42472.93    40083.25    407.26 o 
  -6   3   4    43788.13    38639.10    374.47 o 
  -5   3   4     4679.05     6080.03    250.82 o 
  -4   3   4    92321.25    88459.45    707.37 o 
  -3   3   4    10232.99    10927.29    179.43 o 
  -2   3   4     1090.02     2220.72     87.33 o 
  -1   3   4    11538.40    10870.24    188.59 o 
   0   3   4     1544.37     1067.26     75.81 o 
   1   3   4    10434.19    10503.94    166.33 o 
   2   3   4     1584.88     2754.91     92.62 o 
   3   3   4    12749.23    12873.00    165.32 o 
   4   3   4    79518.08    78755.77    639.32 o 
   5   3   4     4054.27     5057.33    152.34 o 
   6   3   4    36244.65    32485.11    308.12 o 
   7   3   4    45714.48    42159.59    399.02 o 
   8   3   4    59158.24    53778.15    490.55 o 
   9   3   4    31418.97    28261.53    347.47 o 
  10   3   4    29422.76    30342.99    360.93 o 
  11   3   4    19907.15    19064.41    338.21 o 
  12   3   4     4498.92     5121.41    269.72 o 
  13   3   4    16649.80    17836.62    435.85 o 
  14   3   4    18827.76    20074.73    540.93 o 
  15   3   4    10519.54    11078.85    550.98 o 
  16   3   4    16473.44    18533.27    736.97 o 
  17   3   4      857.10     2526.77    751.06 o 
  18   3   4    13262.41    15039.18   1336.73 o 
  19   3   4     4352.18     3882.92    874.48 o 
  20   3   4     7859.01     6883.53    969.47 o 
  21   3   4       27.72      285.05    993.06 o 
 -21   4   4     1240.49     2318.57    988.06 o 
 -20   4   4    12131.13    16483.26   1114.90 o 
 -19   4   4     1544.73     5043.40    864.10 o 
 -18   4   4     9007.97    11757.86    946.92 o 
 -17   4   4     7449.38     9192.37    857.06 o 
 -16   4   4    18200.90    21440.55    919.76 o 
 -15   4   4     2818.89     5767.41    386.13 o 
 -14   4   4     4517.55     5363.32    399.98 o 
 -13   4   4    23663.99    21504.59    477.58 o 
 -12   4   4    15105.80    17326.45    397.26 o 
 -11   4   4    42252.29    42248.52    531.80 o 
 -10   4   4     4106.01     4529.47    184.14 o 
  -9   4   4     5135.26     5235.65    177.85 o 
  -8   4   4     3361.89     2748.06    143.90 o 
  -7   4   4    31946.51    35005.49    388.76 o 
  -6   4   4     7651.06     8338.57    166.09 o 
  -5   4   4     3837.37     4404.38    163.91 o 
  -4   4   4    68267.87    76378.19    646.64 o 
  -3   4   4    92150.08    87854.66    722.47 o 
  -2   4   4    57638.28    71422.21    763.34 o 
  -1   4   4     8319.43    10903.20    227.88 o 
   0   4   4     2407.54     2058.38    104.84 o 
   1   4   4    11320.21    12066.30    212.08 o 
   2   4   4    61459.93    72679.41    645.58 o 
   3   4   4    77670.06    77969.02    636.09 o 
   4   4   4    75731.35    81761.87    634.05 o 
   5   4   4     2594.04     2758.81    109.12 o 
   6   4   4     6803.22     7148.18    154.29 o 
   7   4   4    31769.60    35593.21    348.23 o 
   8   4   4     2184.56     1825.77    132.38 o 
   9   4   4     5518.09     5688.11    182.34 o 
  10   4   4     4417.70     4349.75    202.25 o 
  11   4   4    40692.06    40122.38    578.03 o 
  12   4   4    19877.15    20317.42    433.48 o 
  13   4   4    24350.60    22462.62    490.05 o 
  14   4   4     4694.89     5257.21    344.99 o 
  15   4   4     1771.45     3767.43    428.40 o 
  16   4   4    23165.42    24145.96    708.72 o 
  17   4   4     5633.02     3322.69    774.90 o 
  18   4   4    11231.80    10579.57    930.82 o 
  19   4   4     1573.57     4195.57    858.88 o 
  20   4   4    10032.45    13159.88   1246.45 o 
  21   4   4     1207.06     3279.19   1080.04 o 
 -21   5   4      103.48     -335.62    910.91 o 
 -20   5   4     1633.58     7512.36    905.31 o 
 -19   5   4       59.12      457.30   1013.90 o 
 -18   5   4     1774.99     2932.21    773.91 o 
 -17   5   4      644.77     2103.86    722.74 o 
 -16   5   4      799.90     1713.10    381.47 o 
 -15   5   4     7496.09     8767.19    442.32 o 
 -14   5   4     2590.48     3355.34    324.86 o 
 -13   5   4    25305.24    22916.44    488.96 o 
 -12   5   4     1946.63     1774.11    287.48 o 
 -11   5   4    20141.96    19370.65    400.65 o 
 -10   5   4    22912.89    24961.79    398.12 o 
  -9   5   4     9092.39     8016.96    212.85 o 
  -8   5   4    74215.90    68009.45    634.36 o 
  -7   5   4    25229.33    25440.88    310.95 o 
  -6   5   4    49877.29    44846.97    439.06 o 
  -5   5   4    14182.27    15283.86    227.91 o 
  -4   5   4    74773.26    77899.91    677.18 o 
  -3   5   4    58896.87    52763.13    549.20 o 
  -2   5   4    23662.04    23737.32    354.84 o 
  -1   5   4     2546.76     3663.53    168.26 o 
   0   5   4       27.24      -80.04     90.82 o 
   1   5   4     1641.20     2276.56     91.24 o 
   2   5   4    23745.31    26093.99    650.11 o 
   3   5   4    48856.55    48442.50    460.97 o 
   4   5   4    90699.07    88162.50    730.11 o 
   5   5   4    22846.10    20436.68    243.48 o 
   6   5   4    40789.54    39502.05    401.00 o 
   7   5   4    31710.60    29237.73    341.63 o 
   8   5   4    74411.84    68489.32    642.36 o 
   9   5   4     6101.30     5787.86    194.27 o 
  10   5   4    34627.85    32542.94    418.02 o 
  11   5   4    16116.80    17038.10    351.83 o 
  12   5   4     2734.70     2776.33    271.81 o 
  13   5   4    21062.72    20858.58    495.36 o 
  14   5   4     1989.08     1479.60    305.54 o 
  15   5   4     5046.27     5848.79    431.21 o 
  16   5   4      753.54     1231.92    429.18 o 
  17   5   4      442.33      584.35    474.29 o 
  18   5   4     2529.62     5040.58    963.22 o 
  19   5   4       82.77     -797.93   1083.06 o 
  20   5   4     1492.76     4167.95   1492.05 o 
  21   5   4      166.61     -275.68    975.66 o 
 -21   6   4    16671.71    16506.56   1768.30 o 
 -20   6   4     9559.68     9195.47   1528.95 o 
 -19   6   4    20484.20    19952.38   1627.99 o 
 -18   6   4     3471.69     5197.61    999.52 o 
 -17   6   4     9363.91     9859.49    657.99 o 
 -16   6   4     7097.13     9642.67    455.32 o 
 -15   6   4    60208.48    59221.42    921.91 o 
 -14   6   4    15754.98    14303.83    446.27 o 
 -13   6   4    10757.51    10966.10    375.68 o 
 -12   6   4     8943.16     8562.74    322.63 o 
 -11   6   4    22645.85    22032.84    421.64 o 
 -10   6   4     5089.13     4719.68    240.84 o 
  -9   6   4    54548.20    50350.64    573.06 o 
  -8   6   4    65345.88    64802.52    697.47 o 
  -7   6   4     6296.49     8146.54    199.90 o 
  -6   6   4   129520.33   119609.09   1057.86 o 
  -5   6   4   108659.38   103522.70    937.81 o 
  -4   6   4    60530.13    53763.53    553.49 o 
  -3   6   4    58778.57    58300.87    603.58 o 
  -2   6   4    26854.61    27489.80    396.36 o 
  -1   6   4   382791.38   396706.59   3861.85 o 
   0   6   4       34.10      -36.87     97.36 o 
   1   6   4   373695.13   394110.47   3883.87 o 
   2   6   4    36772.09    33625.55    370.61 o 
   3   6   4    49862.00    51524.17    541.25 o 
   4   6   4    62561.91    55570.36    571.45 o 
   5   6   4   115251.81   110368.12    893.71 o 
   6   6   4   116752.87   114042.55    978.31 o 
   7   6   4     9362.54    11146.82    220.68 o 
   8   6   4    74835.72    70554.03    670.33 o 
   9   6   4    52313.52    48301.85    543.24 o 
  10   6   4     7474.22     7104.41    289.38 o 
  11   6   4    26211.84    24040.41    447.12 o 
  12   6   4     7608.12     6907.51    341.17 o 
  13   6   4    10312.31    10096.08    392.66 o 
  14   6   4    13838.70    13248.55    481.48 o 
  15   6   4    57315.05    56282.96    904.03 o 
  16   6   4     4884.57     6747.54    540.16 o 
  17   6   4     6344.55     7204.36    572.38 o 
  18   6   4     4123.33     5847.39    626.28 o 
  19   6   4    24516.01    22545.01   1381.02 o 
  20   6   4     7774.89     8003.50   1126.82 o 
  21   6   4    21087.88    25243.63   1495.23 o 
 -21   7   4     2254.65     2592.93   1413.49 o 
 -20   7   4     1341.66     -271.84   1331.04 o 
 -19   7   4     3230.33     4162.64   1356.12 o 
 -18   7   4     4347.27     5645.19   1863.68 o 
 -17   7   4     5879.69     6901.99    526.84 o 
 -16   7   4     3683.72     3175.97    398.50 o 
 -15   7   4    17582.99    17787.23    501.20 o 
 -14   7   4     5434.50     5350.29    341.21 o 
 -13   7   4     3881.11     3591.50    289.85 o 
 -12   7   4    23859.36    24050.36    451.22 o 
 -11   7   4    14814.89    15823.42    401.77 o 
 -10   7   4    53533.36    55051.30    862.12 o 
  -9   7   4     5511.88     6270.20    240.42 o 
  -8   7   4    83161.95    78058.13    815.29 o 
  -7   7   4     5779.95     5119.45    199.93 o 
  -6   7   4   142339.34   137403.70   1305.97 o 
  -5   7   4     5198.19     7254.66    176.01 o 
  -4   7   4    44152.10    48191.44    507.47 o 
  -3   7   4    16132.54    15262.81    232.58 o 
  -2   7   4      578.61     1480.34    123.78 o 
  -1   7   4     2521.85     3655.84    150.45 o 
   0   7   4       13.13        5.68     93.27 o 
   1   7   4     2662.31     3977.40    151.13 o 
   2   7   4      472.65      939.52    100.00 o 
   3   7   4    17876.92    17255.12    240.87 o 
   4   7   4    68073.50    61626.67    624.11 o 
   5   7   4     6271.83     7339.98    170.22 o 
   6   7   4   137495.45   137050.42   1185.36 o 
   7   7   4     4581.51     3541.43    164.96 o 
   8   7   4    74979.11    71805.08    679.17 o 
   9   7   4     4917.24     5213.94    236.93 o 
  10   7   4    66347.41    61701.31    735.05 o 
  11   7   4    13924.78    15219.76    390.26 o 
  12   7   4    26405.91    24817.82    519.03 o 
  13   7   4     3822.98     3591.81    321.15 o 
  14   7   4     8678.02     8893.60    431.88 o 
  15   7   4    12920.03    14470.69    531.36 o 
  16   7   4     5402.19     5229.44    543.49 o 
  17   7   4     3903.74     4723.75    559.25 o 
  18   7   4     3223.82     2697.71    575.81 o 
  19   7   4     3294.53     2060.36    821.49 o 
  20   7   4     1183.74      869.49    959.10 o 
  21   7   4     2055.76     -399.12   1520.33 o 
 -21   8   4      594.94     3386.14   1466.97 o 
 -20   8   4     3523.55     5911.95   1485.84 o 
 -19   8   4     2053.37     1915.42   1316.57 o 
 -18   8   4     4937.18     5091.15    857.05 o 
 -17   8   4      450.31     1647.47    493.77 o 
 -16   8   4     2279.33     2943.44    581.31 o 
 -15   8   4     9307.94    14973.38    538.48 o 
 -14   8   4     1513.37     1651.08    339.61 o 
 -13   8   4     2484.02     2853.60    335.32 o 
 -12   8   4     3574.66     3056.87    293.39 o 
 -11   8   4     3279.29     4218.52    300.95 o 
 -10   8   4     7006.85     8460.27    332.22 o 
  -9   8   4     6782.97     6243.20    277.85 o 
  -8   8   4    35446.45    37671.22    482.86 o 
  -7   8   4     3679.90     3883.30    185.14 o 
  -6   8   4    24642.08    22026.31    298.27 o 
  -5   8   4     3251.80     3612.67    147.44 o 
  -4   8   4     2812.19     1765.49    141.00 o 
  -3   8   4    91005.06    94944.73    964.81 o 
  -2   8   4     7565.22    10106.14    200.92 o 
  -1   8   4    79892.91    85197.08    971.92 o 
   0   8   4    68302.94    78618.80    940.52 o 
   1   8   4    76846.82    82945.03    912.48 o 
   2   8   4    11944.76    12982.84    231.06 o 
   3   8   4    82987.18    90188.04    860.38 o 
   4   8   4     2126.50     1469.98    109.67 o 
   5   8   4     4268.86     4215.43    148.68 o 
   6   8   4    18768.74    18709.46    284.52 o 
   7   8   4     5868.51     5847.84    196.96 o 
   8   8   4    41085.30    39854.88    489.32 o 
   9   8   4     4216.08     4154.10    217.40 o 
  10   8   4     9435.92    10522.12    378.66 o 
  11   8   4     4723.83     5369.41    304.76 o 
  12   8   4     3327.06     2972.43    304.07 o 
  13   8   4     3402.05     3171.83    329.78 o 
  14   8   4     1631.06     1917.34    344.59 o 
  15   8   4    11741.16    16216.46    562.76 o 
  16   8   4     3488.57     4337.98    427.84 o 
  17   8   4      426.41     1482.22    502.85 o 
  18   8   4     4877.26     5867.72    572.60 o 
  19   8   4     2539.00     3654.25    714.03 o 
  20   8   4     2633.94     4938.39   2659.43 o 
  21   8   4      744.04     2511.72   1457.50 o 
 -20   9   4     3487.30     4206.10   2242.48 o 
 -19   9   4      520.51     1887.59   1340.30 o 
 -18   9   4     6300.71     6835.23    645.49 o 
 -17   9   4     3766.35     3869.55    485.42 o 
 -16   9   4     2745.25     3036.60    441.39 o 
 -15   9   4     2335.46     2550.10    393.93 o 
 -14   9   4    17913.48    17715.84    548.77 o 
 -13   9   4    11012.79    12674.02    465.75 o 
 -12   9   4     1730.96     2139.07    295.07 o 
 -11   9   4    19454.60    19291.36    467.51 o 
 -10   9   4      696.30      565.21    256.65 o 
  -9   9   4    10620.37    10352.74    324.04 o 
  -8   9   4     5486.60     6095.34    230.28 o 
  -7   9   4    64942.67    59453.00    689.90 o 
  -6   9   4    15546.16    13167.75    248.92 o 
  -5   9   4     2858.73     2474.76    138.55 o 
  -4   9   4    16141.87    20638.75    301.94 o 
  -3   9   4    18965.74    20379.23    307.29 o 
  -2   9   4     6026.02     6100.70    209.72 o 
  -1   9   4     1693.04     2582.00    232.46 o 
   0   9   4     1107.43     1693.41    160.93 o 
   1   9   4     1703.04     2076.54    226.62 o 
   2   9   4     6733.44     6638.02    222.54 o 
   3   9   4    26275.68    24591.85    361.52 o 
   4   9   4    19379.84    22236.51    297.61 o 
   5   9   4     4014.32     3596.39    154.71 o 
   6   9   4    16667.36    14566.21    255.91 o 
   7   9   4    52344.95    52062.48    559.55 o 
   8   9   4     4061.51     5104.02    234.73 o 
   9   9   4    11522.55    11149.75    336.13 o 
  10   9   4      583.05      811.84    262.12 o 
  11   9   4    18011.04    18357.81    487.59 o 
  12   9   4     1929.97     1224.99    261.67 o 
  13   9   4    13099.48    14582.08    463.58 o 
  14   9   4    11377.28    11544.16    467.87 o 
  15   9   4     2449.40     4042.98    472.75 o 
  16   9   4     1872.82     1624.07    387.45 o 
  17   9   4     4170.15     4724.67    513.80 o 
  18   9   4     8951.05     9507.62    722.16 o 
  19   9   4      499.33      701.94    663.51 o 
  20   9   4     4317.41     4451.67   1227.79 o 
 -20  10   4     1196.05     1938.13   1411.40 o 
 -19  10   4     2623.33     4594.82   1108.26 o 
 -18  10   4     3376.31     5492.71    625.35 o 
 -17  10   4     2097.29     2016.39    462.21 o 
 -16  10   4    17638.17    16971.55    602.11 o 
 -15  10   4     3164.01     3833.09    410.78 o 
 -14  10   4    15469.65    16493.47    664.68 o 
 -13  10   4     2625.52     2842.62    349.22 o 
 -12  10   4     4518.00     4601.35    372.57 o 
 -11  10   4    69911.73    67072.18    951.08 o 
 -10  10   4     1864.58     1068.93    274.60 o 
  -9  10   4    31183.25    30696.62    584.83 o 
  -8  10   4    10284.81     8377.55    299.23 o 
  -7  10   4     6451.05     6097.87    252.47 o 
  -6  10   4    28554.87    30038.56    474.94 o 
  -5  10   4    24947.42    25095.30    360.40 o 
  -4  10   4    39917.45    38443.04    435.56 o 
  -3  10   4    31866.14    32155.28    417.50 o 
  -2  10   4    24414.01    20779.33    338.82 o 
  -1  10   4    27129.72    25279.53    425.58 o 
   0  10   4    56363.63    55908.06    736.57 o 
   1  10   4    25943.23    24284.74    435.89 o 
   2  10   4    16302.32    16260.07    315.12 o 
   3  10   4    29064.15    31531.61    412.68 o 
   4  10   4    29604.74    32559.36    397.11 o 
   5  10   4    18762.12    20981.57    315.34 o 
   6  10   4    35636.79    35447.31    438.63 o 
   7  10   4     4457.15     4431.80    201.30 o 
   8  10   4     9569.32     8397.21    400.16 o 
   9  10   4    39103.62    36255.82    570.20 o 
  10  10   4     2446.39     1339.99    271.56 o 
  11  10   4    69737.77    66472.28    956.74 o 
  12  10   4     4050.23     3196.30    347.90 o 
  13  10   4     1945.44     2671.84    379.05 o 
  14  10   4    10261.19    10864.69    511.41 o 
  15  10   4     3906.04     4854.49    462.35 o 
  16  10   4    18769.24    17030.08    645.43 o 
  17  10   4     3231.20     3421.96    548.45 o 
  18  10   4     4496.85     4983.49    766.00 o 
  19  10   4     1953.73     3252.35    764.58 o 
  20  10   4     1424.46     2884.70   1055.00 o 
 -20  11   4     6007.34     7431.02   1605.76 o 
 -19  11   4     1295.88     2700.48    756.13 o 
 -18  11   4     9777.92    11161.07    692.02 o 
 -17  11   4     5213.92     5711.97    518.81 o 
 -16  11   4    11220.12    13052.25    590.43 o 
 -15  11   4     1588.99     2772.96    436.61 o 
 -14  11   4     4067.60     4379.41    434.91 o 
 -13  11   4     2996.07     4889.94    413.72 o 
 -12  11   4     1009.31      605.99    345.34 o 
 -11  11   4     3622.06     3838.32    351.34 o 
 -10  11   4      812.12      325.44    281.00 o 
  -9  11   4     7106.12     5237.03    328.82 o 
  -8  11   4      401.10     1222.59    258.10 o 
  -7  11   4     1708.69     1637.66    198.18 o 
  -6  11   4     3424.08     3022.41    167.00 o 
  -5  11   4      369.02      232.59    114.11 o 
  -4  11   4    12457.40    11716.10    257.33 o 
  -3  11   4    28812.84    27434.55    381.84 o 
  -2  11   4     7725.60     8267.74    225.74 o 
  -1  11   4    38509.68    38808.99    577.63 o 
   0  11   4      280.85      363.30    155.86 o 
   1  11   4    47154.84    44684.01    635.80 o 
   2  11   4     5041.02     6197.03    205.04 o 
   3  11   4    30264.85    29150.55    397.04 o 
   4  11   4    12878.40    11687.39    243.34 o 
   5  11   4      445.15      240.78    120.26 o 
   6  11   4     3687.59     3395.98    165.44 o 
   7  11   4     1297.23     1253.98    172.43 o 
   8  11   4      644.89     1009.16    225.53 o 
   9  11   4     4413.74     3903.54    260.76 o 
  10  11   4     1181.11      940.35    274.62 o 
  11  11   4     5845.36     6326.77    361.48 o 
  12  11   4     1618.26      939.76    334.02 o 
  13  11   4     4782.99     5624.83    420.72 o 
  14  11   4     2931.98     3695.87    536.86 o 
  15  11   4      991.75     1756.81    424.17 o 
  16  11   4     7917.96    10679.79    567.24 o 
  17  11   4     3811.66     3742.19    549.85 o 
  18  11   4     9391.69    11449.82    815.77 o 
  19  11   4      993.04     1392.09    674.48 o 
  20  11   4     5303.85     7576.79   1025.37 o 
 -20  12   4      567.00      607.52   1090.46 o 
 -19  12   4      131.57      795.87    637.15 o 
 -18  12   4      496.20     2469.43    589.33 o 
 -17  12   4      893.53     1349.22    507.63 o 
 -16  12   4      193.82     2062.60    457.50 o 
 -15  12   4     1322.20     1749.26    431.87 o 
 -14  12   4     2738.14     2883.74    420.33 o 
 -13  12   4     2344.85     2648.37    421.97 o 
 -12  12   4     1395.99     1617.88    372.74 o 
 -11  12   4     5875.99     5407.09    380.08 o 
 -10  12   4    11532.49    11796.37    446.36 o 
  -9  12   4     3152.55     3399.87    311.77 o 
  -8  12   4     3990.80     5445.88    287.79 o 
  -7  12   4     9704.80     9296.38    300.89 o 
  -6  12   4     3165.61     4087.70    179.11 o 
  -5  12   4     5174.05     5574.72    211.26 o 
  -4  12   4     3706.22     3855.00    163.43 o 
  -3  12   4    26917.24    27394.74    416.23 o 
  -2  12   4    23993.06    25584.47    402.53 o 
  -1  12   4     7161.15    10229.87    305.18 o 
   0  12   4      379.04      -30.75    148.50 o 
   1  12   4     8711.32    11242.93    314.05 o 
   2  12   4    23406.06    24343.79    472.41 o 
   3  12   4    27050.15    27959.04    399.63 o 
   4  12   4     3583.28     3868.61    163.93 o 
   5  12   4     3310.43     3560.82    176.62 o 
   6  12   4     2803.74     4074.26    242.98 o 
   7  12   4     7586.19     7592.71    285.34 o 
   8  12   4     4116.42     5503.65    297.50 o 
   9  12   4     5064.39     5226.31    321.39 o 
  10  12   4     9406.06     9961.54    396.97 o 
  11  12   4     4668.11     4601.52    363.87 o 
  12  12   4     1007.96      923.19    333.09 o 
  13  12   4     2571.04     4187.37    421.18 o 
  14  12   4     4177.12     3974.49    428.68 o 
  15  12   4     2084.98     2081.52    438.70 o 
  16  12   4      142.69     1963.30    459.02 o 
  17  12   4      691.19     1312.65    492.72 o 
  18  12   4      557.64     2603.16    595.39 o 
  19  12   4      104.60      982.01    744.63 o 
  20  12   4      785.42      927.56    877.65 o 
 -19  13   4     9927.81     8356.99    845.98 o 
 -18  13   4     1169.50     1801.12    540.21 o 
 -17  13   4    23964.46    24685.68    857.30 o 
 -16  13   4     1400.40     2189.74    467.80 o 
 -15  13   4     5930.15     7455.95    524.47 o 
 -14  13   4     7851.12     7076.95    530.92 o 
 -13  13   4    15662.50    15128.61    570.27 o 
 -12  13   4    17644.54    17829.35    615.43 o 
 -11  13   4     4959.17     4589.06    396.62 o 
 -10  13   4    14590.49    16435.49    505.43 o 
  -9  13   4    35603.19    30985.07    635.26 o 
  -8  13   4     3436.41     3713.94    296.28 o 
  -7  13   4    43446.38    42394.74    629.33 o 
  -6  13   4     1444.84     1585.03    201.28 o 
  -5  13   4      430.92      752.28    143.72 o 
  -4  13   4    31796.99    30997.62    429.32 o 
  -3  13   4    76132.88    77620.48    965.36 o 
  -2  13   4     8491.37    11075.08    276.10 o 
  -1  13   4    38307.98    34613.88    593.43 o 
   0  13   4      882.22      759.45    176.48 o 
   1  13   4    36179.73    33873.16    566.53 o 
   2  13   4     5932.47     9336.69    315.66 o 
   3  13   4    77633.94    78413.88    887.70 o 
   4  13   4    32011.47    31712.38    433.48 o 
   5  13   4      565.01      165.86    142.45 o 
   6  13   4     1384.25      955.14    183.27 o 
   7  13   4    44981.68    43068.09    668.35 o 
   8  13   4     4457.47     4661.96    377.96 o 
   9  13   4    33364.38    29312.28    623.15 o 
  10  13   4    20838.49    20541.59    552.75 o 
  11  13   4     5128.97     4525.95    394.36 o 
  12  13   4    17325.40    18255.33    580.88 o 
  13  13   4    17370.71    17966.99    616.51 o 
  14  13   4     7224.18     7352.96    502.20 o 
  15  13   4     4057.95     4464.23    584.74 o 
  16  13   4     1999.57     3206.85    484.89 o 
  17  13   4    22071.98    23024.41    766.43 o 
  18  13   4     1873.15     2851.27    622.48 o 
  19  13   4     8637.19     9089.63   1027.61 o 
 -19  14   4      662.04      355.84    642.20 o 
 -18  14   4     2455.97     2933.27    574.46 o 
 -17  14   4      207.73      573.23    505.58 o 
 -16  14   4     1430.30     1322.93    463.60 o 
 -15  14   4     3864.62     4349.25    481.87 o 
 -14  14   4     1862.83     1456.00    410.83 o 
 -13  14   4     2106.51     1617.61    390.24 o 
 -12  14   4     6415.93     6558.17    470.88 o 
 -11  14   4     5126.58     5241.30    468.65 o 
 -10  14   4     9001.22     9637.57    436.61 o 
  -9  14   4     6516.46     6998.93    398.19 o 
  -8  14   4    15836.20    18359.98    494.75 o 
  -7  14   4     6600.83     7136.20    307.25 o 
  -6  14   4     8041.45     8226.27    308.52 o 
  -5  14   4    16892.46    18122.56    340.47 o 
  -4  14   4    21583.13    22180.85    358.43 o 
  -3  14   4    36724.21    33723.05    546.71 o 
  -2  14   4    49606.89    48418.05    680.80 o 
  -1  14   4     4518.16     6078.75    286.69 o 
   0  14   4    20119.72    23527.75    588.53 o 
   1  14   4     5290.26     8361.30    378.40 o 
   2  14   4    34708.58    38851.48    685.52 o 
   3  14   4    26639.26    27899.71    465.41 o 
   4  14   4    20341.88    20734.60    362.31 o 
   5  14   4    11395.45    13903.69    283.14 o 
   6  14   4    12597.28    11139.62    366.75 o 
   7  14   4     9366.48     9701.48    361.81 o 
   8  14   4    25113.85    23091.06    540.75 o 
   9  14   4     5316.00     5044.76    343.25 o 
  10  14   4     9105.65    10075.72    448.30 o 
  11  14   4     8219.05     7984.86    451.02 o 
  12  14   4     4515.60     4733.87    502.12 o 
  13  14   4     1528.40     1600.82    394.94 o 
  14  14   4     2852.94     2299.48    437.97 o 
  15  14   4     2461.65     3235.45    478.36 o 
  16  14   4     2077.51     2377.06    500.02 o 
  17  14   4      171.16     1360.69    507.43 o 
  18  14   4     3931.72     3661.35    756.30 o 
  19  14   4      951.56      919.10    746.22 o 
 -19  15   4     1336.83     3820.38   1927.19 o 
 -18  15   4      276.64      612.84    811.45 o 
 -17  15   4      628.60     3648.86    722.55 o 
 -16  15   4       96.41      364.92    444.75 o 
 -15  15   4      555.16     1520.78    442.24 o 
 -14  15   4      715.88     1380.41    416.01 o 
 -13  15   4     2954.92     2411.80    423.92 o 
 -12  15   4      425.31      651.57    375.10 o 
 -11  15   4     1647.91     1262.08    358.41 o 
 -10  15   4     1990.06     2414.99    348.35 o 
  -9  15   4     6932.89     7065.46    430.44 o 
  -8  15   4     1711.73     1511.74    262.60 o 
  -7  15   4    35777.89    31478.29    537.98 o 
  -6  15   4     3863.39     4567.94    264.68 o 
  -5  15   4     5817.94     6633.06    280.66 o 
  -4  15   4    11224.83    10815.70    295.97 o 
  -3  15   4     9863.94    11464.43    307.33 o 
  -2  15   4     1268.37     2028.43    242.34 o 
  -1  15   4    15868.94    14831.43    427.19 o 
   0  15   4     1499.08     1394.09    221.71 o 
   1  15   4    10408.14    12004.67    378.39 o 
   2  15   4     1670.68     2338.77    228.84 o 
   3  15   4    15279.88    15031.81    381.32 o 
   4  15   4     7435.51     8767.27    259.08 o 
   5  15   4     6595.97     6973.46    344.77 o 
   6  15   4     5965.10     5961.55    320.68 o 
   7  15   4    26723.75    24384.70    587.23 o 
   8  15   4     1458.90     1004.80    273.44 o 
   9  15   4     4386.85     4387.06    345.46 o 
  10  15   4     2774.72     3148.27    361.02 o 
  11  15   4     2298.99     2266.74    382.98 o 
  12  15   4      673.79     1230.38    360.75 o 
  13  15   4     4496.92     3624.09    440.26 o 
  14  15   4     1137.10     1917.88    435.02 o 
  15  15   4      652.28     2873.92    481.71 o 
  16  15   4      154.42      256.70    462.00 o 
  17  15   4      676.18     4577.15    595.21 o 
  18  15   4      178.60     1496.19    642.43 o 
 -18  16   4     3700.85     4544.98    688.96 o 
 -17  16   4       46.57     -153.82    569.60 o 
 -16  16   4     1527.78     2190.64    514.89 o 
 -15  16   4     2659.47     1998.64    454.89 o 
 -14  16   4     1594.56      746.73    405.12 o 
 -13  16   4     1593.41     2176.40    408.14 o 
 -12  16   4     3627.80     4344.18    440.78 o 
 -11  16   4    10713.99    12569.33    670.77 o 
 -10  16   4     3527.17     3305.28    371.39 o 
  -9  16   4     5837.58     7680.69    444.38 o 
  -8  16   4    40208.58    35658.24    663.59 o 
  -7  16   4     4669.81     4974.37    292.42 o 
  -6  16   4    27626.47    27912.82    568.07 o 
  -5  16   4     2587.25     3498.69    265.01 o 
  -4  16   4    27438.47    28329.78    488.23 o 
  -3  16   4     3659.79     2994.47    239.19 o 
  -2  16   4    17067.06    19412.23    500.42 o 
  -1  16   4    26018.13    28083.49    586.39 o 
   0  16   4    16710.30    15666.04    436.11 o 
   1  16   4    24495.63    28005.27    570.26 o 
   2  16   4    21256.18    21399.76    479.17 o 
   3  16   4     2504.81     2877.56    239.42 o 
   4  16   4    29311.15    30443.30    577.72 o 
   5  16   4     2322.79     2553.37    245.83 o 
   6  16   4    23016.59    23957.44    527.28 o 
   7  16   4     7054.38     6906.08    411.84 o 
   8  16   4    25818.06    26178.16    602.11 o 
   9  16   4     8891.60     9872.58    445.44 o 
  10  16   4     2368.94     3322.30    378.03 o 
  11  16   4    14743.81    16357.07    554.98 o 
  12  16   4     4618.43     5177.64    485.68 o 
  13  16   4     2191.17     2199.94    417.89 o 
  14  16   4     1110.49      992.72    431.78 o 
  15  16   4     1679.56     1096.73    459.40 o 
  16  16   4      954.11      998.72    481.11 o 
  17  16   4       52.58     -548.97    548.97 o 
  18  16   4     2580.63     3186.78    674.97 o 
 -18  17   4     4655.17     3622.96    799.28 o 
 -17  17   4     6338.38     7122.87    716.40 o 
 -16  17   4     5411.77     6897.09    709.15 o 
 -15  17   4      980.22     1878.91    448.79 o 
 -14  17   4    10043.64     9224.86    545.28 o 
 -13  17   4     2245.39     2310.45    422.11 o 
 -12  17   4     9861.48     7956.44    508.87 o 
 -11  17   4      364.44      468.76    366.48 o 
 -10  17   4    12568.31    11489.24    517.54 o 
  -9  17   4     6899.79     6969.02    410.29 o 
  -8  17   4     7692.38     8496.43    383.50 o 
  -7  17   4    28937.57    27846.59    564.67 o 
  -6  17   4     5415.32     6915.08    338.93 o 
  -5  17   4      204.50      638.74    224.84 o 
  -4  17   4     9486.38    10437.44    435.19 o 
  -3  17   4    14121.75    14567.62    370.92 o 
  -2  17   4     2837.97     3089.12    307.93 o 
  -1  17   4     2565.88     2614.97    294.99 o 
   0  17   4      720.86      541.59    248.70 o 
   1  17   4     2451.43     2704.16    284.27 o 
   2  17   4     4315.78     4255.24    292.91 o 
   3  17   4    15619.42    15384.63    451.34 o 
   4  17   4    12192.21    11934.16    353.76 o 
   5  17   4      135.99      174.41    202.47 o 
   6  17   4     8054.45     8577.35    422.28 o 
   7  17   4    27774.84    25678.30    632.95 o 
   8  17   4     8628.08     8143.66    391.76 o 
   9  17   4     6556.72     7310.00    415.75 o 
  10  17   4     7990.50     7517.26    487.14 o 
  11  17   4      304.67      652.29    381.90 o 
  12  17   4     7291.76     6302.67    453.06 o 
  13  17   4     2868.03     3464.96    445.47 o 
  14  17   4    10940.24    11354.44    589.92 o 
  15  17   4      915.63     1630.57    575.72 o 
  16  17   4     7273.04     9280.30    698.59 o 
  17  17   4     8797.78     8850.96    775.42 o 
  18  17   4     5760.46     8465.00   1356.82 o 
 -17  18   4      917.42     1274.20    589.15 o 
 -16  18   4     1066.13     3041.17    609.31 o 
 -15  18   4    13864.72    13802.96    637.21 o 
 -14  18   4     1243.36     1412.40    429.97 o 
 -13  18   4     1159.11     1023.13    403.39 o 
 -12  18   4     2453.69     2348.59    403.42 o 
 -11  18   4    16321.66    18573.63    630.18 o 
 -10  18   4     5318.63     5250.97    423.16 o 
  -9  18   4    15375.64    15193.41    532.11 o 
  -8  18   4     5093.86     5051.38    347.24 o 
  -7  18   4     3002.82     4023.02    305.54 o 
  -6  18   4     3770.70     4859.15    314.85 o 
  -5  18   4    93581.05    89868.57   1194.02 o 
  -4  18   4      539.26      790.74    213.13 o 
  -3  18   4     4527.28     4966.24    251.39 o 
  -2  18   4       76.51      561.50    266.10 o 
  -1  18   4    19446.32    18643.10    557.01 o 
   0  18   4    29171.81    29335.50    683.91 o 
   1  18   4    21524.59    21264.60    564.67 o 
   2  18   4      101.68     -310.49    310.49 o 
   3  18   4     5396.81     5962.57    328.72 o 
   4  18   4      544.27      651.49    230.76 o 
   5  18   4    95676.09    93677.48   1206.25 o 
   6  18   4     5630.03     5806.31    555.30 o 
   7  18   4     4843.76     4850.06    370.24 o 
   8  18   4     3719.34     3763.06    349.56 o 
   9  18   4    13902.68    14029.25    556.15 o 
  10  18   4     4141.91     4549.12    384.10 o 
  11  18   4    14832.53    18612.04    589.07 o 
  12  18   4     1983.40     1901.09    397.87 o 
  13  18   4      791.41     1813.70    423.95 o 
  14  18   4     1907.94     1394.29    451.81 o 
  15  18   4    13338.65    13059.25   1003.56 o 
  16  18   4      674.23     2776.71    635.67 o 
  17  18   4      845.63     1068.79    592.24 o 
 -16  19   4     1150.65     2266.76    636.14 o 
 -15  19   4     1969.38     2140.01    571.91 o 
 -14  19   4     3704.83     4188.98    474.37 o 
 -13  19   4      456.31      616.32    394.67 o 
 -12  19   4     1383.55     1419.38    381.70 o 
 -11  19   4      401.88       19.08    339.95 o 
 -10  19   4       15.15     -134.00    336.30 o 
  -9  19   4     2416.61     2122.39    356.12 o 
  -8  19   4     1956.40     1486.80    306.73 o 
  -7  19   4     1725.89     1568.78    281.65 o 
  -6  19   4      369.54      275.48    264.26 o 
  -5  19   4     1220.69     1436.23    260.34 o 
  -4  19   4     1386.51     1122.55    254.99 o 
  -3  19   4      341.85      248.80    200.81 o 
  -2  19   4     2045.25     2497.14    317.58 o 
  -1  19   4      965.69      903.61    274.11 o 
   0  19   4     5336.83     5591.52    363.28 o 
   1  19   4      611.15      912.67    280.01 o 
   2  19   4     2214.30     2304.10    383.98 o 
   3  19   4      464.92      639.41    280.25 o 
   4  19   4      886.32      505.17    271.63 o 
   5  19   4      759.40      959.80    229.02 o 
   6  19   4      292.96      296.78    270.39 o 
   7  19   4     1549.03     1625.68    334.36 o 
   8  19   4     2973.59     2898.79    349.86 o 
   9  19   4     1914.55     1059.49    311.61 o 
  10  19   4       19.69     -255.15    315.80 o 
  11  19   4      253.00       15.49    347.95 o 
  12  19   4     2135.91     2149.95    407.13 o 
  13  19   4      690.00      114.20    401.45 o 
  14  19   4     5975.51     6029.46    633.86 o 
  15  19   4     2410.64     3102.04    624.31 o 
  16  19   4     1709.72     1950.92    603.61 o 
 -16  20   4     4320.99     5303.52    652.53 o 
 -15  20   4     1790.57     6016.17    638.45 o 
 -14  20   4     8643.31     7368.39    583.92 o 
 -13  20   4      702.27      228.85    448.26 o 
 -12  20   4     3893.33     3931.41    427.02 o 
 -11  20   4    11381.93    11233.99    513.98 o 
 -10  20   4     2648.59     2447.60    397.23 o 
  -9  20   4    19516.82    19464.00    599.44 o 
  -8  20   4     2370.21     2720.93    327.11 o 
  -7  20   4     2367.59     3024.65    312.98 o 
  -6  20   4     8814.63     9027.54    403.39 o 
  -5  20   4    10018.63    12669.96    427.49 o 
  -4  20   4    11061.77    11237.42    385.97 o 
  -3  20   4     2799.57     2672.47    316.19 o 
  -2  20   4     8079.76     9571.31    488.42 o 
  -1  20   4     2634.15     3540.71    372.92 o 
   0  20   4      398.55     -268.63    292.10 o 
   1  20   4     3081.79     4611.77    374.49 o 
   2  20   4    11215.90    11401.90    491.46 o 
   3  20   4     4443.99     3521.26    329.12 o 
   4  20   4    10988.10    12155.01    473.17 o 
   5  20   4    11969.95    13454.18    432.93 o 
   6  20   4     6533.77     7402.95    412.91 o 
   7  20   4     2198.45     2633.05    327.82 o 
   8  20   4     1911.23     2307.85    315.34 o 
   9  20   4    15160.49    16927.32    564.33 o 
  10  20   4     4042.24     4070.17    386.26 o 
  11  20   4     8723.24     9221.29    488.72 o 
  12  20   4     5886.54     5137.57    463.35 o 
  13  20   4      434.92      296.68    413.72 o 
  14  20   4    10044.12    10000.31   1234.04 o 
  15  20   4     2804.25     5678.29    648.96 o 
  16  20   4     3703.66     5033.51    678.90 o 
 -15  21   4      692.95     1072.95    559.71 o 
 -14  21   4     2683.75     3543.70    662.10 o 
 -13  21   4     1464.59     2252.18    466.78 o 
 -12  21   4      542.79      842.90    392.10 o 
 -11  21   4     1043.34     1272.48    377.57 o 
 -10  21   4     2678.15     3010.67    376.86 o 
  -9  21   4     1440.14     1133.05    334.32 o 
  -8  21   4     1342.12      892.60    312.97 o 
  -7  21   4    21558.04    20629.34    541.47 o 
  -6  21   4     2844.36     3494.77    336.57 o 
  -5  21   4     9606.48     9933.84    406.53 o 
  -4  21   4     5353.67     6314.84    357.81 o 
  -3  21   4    12445.35    14375.36    592.96 o 
  -2  21   4    13019.34    14883.23    623.62 o 
  -1  21   4     4750.14     5104.06    436.54 o 
   0  21   4    20795.24    19732.14    699.79 o 
   1  21   4     4109.98     4847.45    574.39 o 
   2  21   4    19288.43    17902.59    838.12 o 
   3  21   4    19004.50    19342.13    616.58 o 
   4  21   4     3620.38     3828.87    387.29 o 
   5  21   4     9738.16    10734.24    416.47 o 
   6  21   4     1798.01     2801.55    355.35 o 
   7  21   4    13362.54    14074.85    490.79 o 
   8  21   4     1818.93     1614.05    340.55 o 
   9  21   4     1259.70     1176.90    355.58 o 
  10  21   4     3481.46     3367.78    388.99 o 
  11  21   4     1014.84      850.18    380.55 o 
  12  21   4      842.30      584.36    396.66 o 
  13  21   4     2025.25     2348.23    559.30 o 
  14  21   4     4065.39     4583.60    705.17 o 
  15  21   4      553.07      758.02    717.33 o 
 -14  22   4     3633.73     4976.74    602.22 o 
 -13  22   4     3530.70     3239.35    554.74 o 
 -12  22   4     3001.45     3554.37    480.07 o 
 -11  22   4     9161.64     9770.15    500.37 o 
 -10  22   4     1339.33     1559.24    368.54 o 
  -9  22   4     4468.21     5036.31    399.09 o 
  -8  22   4     1351.84      946.74    304.12 o 
  -7  22   4    12754.09    13598.11    441.58 o 
  -6  22   4     8635.99    10113.29    407.54 o 
  -5  22   4     2243.86     2306.50    288.13 o 
  -4  22   4    10188.87    11384.24    435.34 o 
  -3  22   4      539.85     1084.22    353.70 o 
  -2  22   4    18963.80    17829.69    697.73 o 
  -1  22   4    42721.76    42350.15   1050.13 o 
   0  22   4     1884.58     1960.29    492.68 o 
   1  22   4    37828.69    37017.59   1059.02 o 
   2  22   4    11755.92    13797.05    625.39 o 
   3  22   4      422.40      591.67    345.13 o 
   4  22   4     7144.80     8702.73    715.54 o 
   5  22   4     1505.01     1776.23    371.49 o 
   6  22   4    11561.25    12883.71    519.73 o 
   7  22   4     7957.63     8877.95    484.27 o 
   8  22   4     2121.00     1287.06    317.89 o 
   9  22   4     7059.25     7020.84    420.07 o 
  10  22   4      993.64      897.65    368.66 o 
  11  22   4    13247.83    13433.64    572.81 o 
  12  22   4     3694.05     3981.77    574.98 o 
  13  22   4     2212.70     2655.81    577.17 o 
  14  22   4     3456.15     5207.37    641.49 o 
 -14  23   4     2021.56     1666.14    877.17 o 
 -13  23   4     7113.38     8556.55    640.64 o 
 -12  23   4     3094.44     3710.06    558.05 o 
 -11  23   4     1971.15     2398.91    496.85 o 
 -10  23   4    10511.51     9882.36    489.73 o 
  -9  23   4      480.98      536.97    345.34 o 
  -8  23   4    15512.63    17645.86    524.38 o 
  -7  23   4     3552.55     4345.05    342.29 o 
  -6  23   4    23900.30    23826.42    581.95 o 
  -5  23   4     1119.17     1654.90    309.15 o 
  -4  23   4     3892.87     4412.45    328.65 o 
  -3  23   4      728.79      313.43    367.69 o 
  -2  23   4     4338.59     4154.75    527.57 o 
  -1  23   4     1335.39     1856.58    412.44 o 
   0  23   4     3060.62     3471.23    446.47 o 
   1  23   4      851.02      854.69    393.56 o 
   2  23   4     6514.94     6994.28    523.58 o 
   3  23   4     1117.16      320.07    342.70 o 
   4  23   4     5781.02     6751.95    524.87 o 
   5  23   4     1760.10     1804.36    490.70 o 
   6  23   4    24300.51    23561.32    674.81 o 
   7  23   4     2772.07     3161.59    411.69 o 
   8  23   4    16368.67    18053.15    659.04 o 
   9  23   4      334.93      424.99    341.70 o 
  10  23   4    11862.04    11562.78    512.89 o 
  11  23   4     1374.42       75.73    478.41 o 
  12  23   4     4175.00     4044.72    591.57 o 
  13  23   4     5070.71     7052.29    658.47 o 
  14  23   4     2003.51     1469.59   1107.90 o 
 -13  24   4     3916.03     3037.32    763.06 o 
 -12  24   4     3283.16     4442.91    569.42 o 
 -11  24   4       98.61      270.63    458.11 o 
 -10  24   4     2333.49     1940.62    473.88 o 
  -9  24   4       94.81      167.94    443.46 o 
  -8  24   4     3795.63     3929.27    383.68 o 
  -7  24   4      284.70      653.88    315.04 o 
  -6  24   4    13349.77    14678.31    518.19 o 
  -5  24   4      249.54     -284.99    284.99 o 
  -4  24   4    14850.88    15460.67    664.55 o 
  -3  24   4     1055.26     1263.27    389.19 o 
  -2  24   4    16295.40    17580.97   1102.52 o 
  -1  24   4    19010.39    20743.78    782.46 o 
   0  24   4     3751.66     3835.87    458.38 o 
   1  24   4    17394.69    17584.46    730.92 o 
   2  24   4    12433.54    13101.48    658.94 o 
   3  24   4     1251.26      800.10    400.85 o 
   4  24   4    12011.46    13563.71    693.58 o 
   5  24   4      216.09      -19.42    328.34 o 
   6  24   4    14653.95    15258.17    659.08 o 
   7  24   4      370.64      540.26    377.05 o 
   8  24   4     5419.34     5336.25    481.30 o 
   9  24   4      101.38       26.72    460.99 o 
  10  24   4     1910.60     1090.33    490.48 o 
  11  24   4       79.15      136.66    488.52 o 
  12  24   4     2166.50     3144.35    548.54 o 
  13  24   4     5133.35     4174.62    672.31 o 
 -12  25   4      309.09      260.26    870.00 o 
 -11  25   4     6978.84     5132.57    560.62 o 
 -10  25   4     4276.40     3868.98    512.89 o 
  -9  25   4     8472.28     8619.37    568.07 o 
  -8  25   4    21598.09    19622.03    716.45 o 
  -7  25   4    11727.13    12389.39    489.10 o 
  -6  25   4    11058.81    10843.55    553.81 o 
  -5  25   4     4854.29     5003.89    375.76 o 
  -4  25   4     2491.12     2473.28    354.91 o 
  -3  25   4    12880.76    15392.94    670.56 o 
  -2  25   4       43.66      230.06    449.80 o 
  -1  25   4     6991.39     8545.78    632.04 o 
   0  25   4      607.09      937.56    413.31 o 
   1  25   4     9434.60    10575.54    617.95 o 
   2  25   4       33.51     -188.34    398.78 o 
   3  25   4    18102.17    18495.92    749.98 o 
   4  25   4     2215.03     1954.44    462.87 o 
   5  25   4     4390.19     4606.76    476.80 o 
   6  25   4    10323.33    10272.06    651.08 o 
   7  25   4    10242.28    10099.25    779.43 o 
   8  25   4    19038.03    17876.08    740.91 o 
   9  25   4     7168.15     7166.75    565.05 o 
  10  25   4     2700.20     1403.25    499.26 o 
  11  25   4     8187.31     7635.48    624.83 o 
  12  25   4      324.85      415.61    712.52 o 
 -10  26   4      655.69      432.09    458.77 o 
  -9  26   4     3845.64     4323.49    512.70 o 
  -8  26   4     1894.54     2142.45    443.68 o 
  -7  26   4      723.28       12.66    360.34 o 
  -6  26   4      482.99      117.14    349.88 o 
  -5  26   4     1298.02      971.78    363.62 o 
  -4  26   4     2488.70     2102.18    400.28 o 
  -3  26   4     2279.47     2359.45    348.00 o 
  -2  26   4     8798.36     9731.99    794.06 o 
  -1  26   4     2282.72     3572.05    543.35 o 
   0  26   4     1127.32      506.91    420.78 o 
   1  26   4     2453.11     2545.61    408.08 o 
   2  26   4     5527.47     6364.54    697.77 o 
   3  26   4     3669.82     2932.33    497.21 o 
   4  26   4     2725.50     1727.38    482.49 o 
   5  26   4     1599.93     1947.36    555.56 o 
   6  26   4      626.55      836.25    621.34 o 
   7  26   4      860.71      276.23    576.60 o 
   8  26   4     2883.74     2764.99    553.89 o 
   9  26   4     3847.90     4913.12    526.11 o 
  10  26   4      479.42     1129.09    482.06 o 
  -9  27   4     1571.34     1088.95    464.82 o 
  -8  27   4     2729.43     2957.49    471.98 o 
  -7  27   4      932.82     1584.98    397.72 o 
  -6  27   4     1766.61     1769.05    422.74 o 
  -5  27   4     2873.06     3059.65    496.86 o 
  -4  27   4     3807.29     4051.62    445.56 o 
  -3  27   4      918.99      971.79    446.52 o 
  -2  27   4     3212.61     3481.14    497.56 o 
  -1  27   4      744.66      912.23    509.66 o 
   0  27   4      425.63      440.47    457.36 o 
   1  27   4      627.38      929.98    393.94 o 
   2  27   4     3427.65     4377.87    508.74 o 
   3  27   4     1393.24     1093.48    530.62 o 
   4  27   4     5277.04     5269.61    654.33 o 
   5  27   4     3622.12     3266.21    533.88 o 
   6  27   4     2525.58     2945.34    642.38 o 
   7  27   4     1081.29     1168.01    615.83 o 
   8  27   4     2566.10     1828.64    738.72 o 
   9  27   4      986.77     1517.39    480.31 o 
  -7  28   4     1671.96     1402.25    406.82 o 
  -6  28   4     2875.89     3219.82    511.41 o 
  -5  28   4      285.82      205.52    441.89 o 
  -4  28   4     1113.35      954.49    449.42 o 
  -3  28   4     1084.57     1463.69    505.29 o 
  -2  28   4     5158.61     7107.26    731.75 o 
  -1  28   4    16831.95    15088.36    935.89 o 
   0  28   4       33.25      281.88    463.51 o 
   1  28   4    17209.36    17216.39   1038.50 o 
   2  28   4     4907.75     5704.46    784.56 o 
   3  28   4     1689.50     1306.28    554.80 o 
   4  28   4     1045.88     2326.11    639.58 o 
   5  28   4      203.79      -55.56    565.39 o 
   6  28   4     1810.77     1665.06    774.72 o 
   7  28   4     1364.67      188.47    618.31 o 
  -5  29   4     1392.69     1216.13    473.66 o 
  -4  29   4     8088.22     9533.54    599.23 o 
  -3  29   4     8197.93     9869.25    692.11 o 
  -2  29   4     6130.33     5925.17    617.67 o 
  -1  29   4     3481.35     3529.67    711.18 o 
   0  29   4     2910.06     3563.10    811.76 o 
   1  29   4     5526.78     6477.14    974.04 o 
   2  29   4     6092.32     6844.95    688.79 o 
   3  29   4    11142.77    13123.33   1534.83 o 
   4  29   4    12950.83    13499.08    876.58 o 
   5  29   4     2210.99     1423.96    639.41 o 
 -21   1   5     2674.63     1404.43    859.52 o 
 -20   1   5     1647.08     1584.54    843.91 o 
 -19   1   5     4519.51     5391.80    888.01 o 
 -18   1   5     9230.94    11412.63    932.71 o 
 -17   1   5     8235.45    10598.25    881.12 o 
 -16   1   5    19314.10    20410.65   1012.50 o 
 -15   1   5     6234.30     5977.88    703.70 o 
 -14   1   5     2450.41     1610.68    416.31 o 
 -13   1   5    20824.71    20833.27    461.74 o 
 -12   1   5      750.97      328.88    194.26 o 
 -11   1   5    18602.09    17901.82    301.25 o 
 -10   1   5    26954.19    25342.40    333.03 o 
  -9   1   5     6871.03     6567.65    186.16 o 
  -8   1   5    59184.02    59032.83    519.34 o 
  -7   1   5    11482.10    11258.73    191.89 o 
  -6   1   5     8449.72     9147.96    176.32 o 
  -5   1   5    39220.72    38787.82    403.42 o 
  -4   1   5    20979.80    21548.97    284.04 o 
  -3   1   5     7050.25     8502.36    185.43 o 
  -2   1   5    22644.95    21156.90    269.56 o 
  -1   1   5    14607.84    15116.34    201.17 o 
   0   1   5      131.21        7.48     47.68 o 
   1   1   5    20952.67    19098.88    230.08 o 
   2   1   5    21177.01    19443.13    217.44 o 
   3   1   5    11054.75    10768.92    162.26 o 
   4   1   5    31833.13    27857.47    315.27 o 
   5   1   5    39499.55    39674.63    406.01 o 
   6   1   5    11631.04    11043.70    194.33 o 
   7   1   5     9290.22     9761.15    183.97 o 
   8   1   5    62656.35    62396.19    543.49 o 
   9   1   5     4643.43     4878.96    168.27 o 
  10   1   5    27183.37    25453.18    340.36 o 
  11   1   5    17553.12    17066.48    302.19 o 
  12   1   5      798.98      721.38    183.79 o 
  13   1   5    21299.39    20306.84    506.70 o 
  14   1   5     2427.24     2951.67    356.05 o 
  15   1   5     7260.07     8059.06    554.85 o 
  16   1   5    21375.81    21009.60   1053.45 o 
  17   1   5     6564.92    10737.78    898.46 o 
  18   1   5    10796.54    12200.47    994.44 o 
  19   1   5     3668.58     6686.15    926.44 o 
  20   1   5     1432.74     1670.72    902.05 o 
  21   1   5     1952.06      932.03    908.67 o 
 -21   2   5     1483.57     2935.54    894.49 o 
 -20   2   5     1097.51     5715.60    916.27 o 
 -19   2   5     1758.16     2923.99    838.23 o 
 -18   2   5      591.19     6045.71    832.84 o 
 -17   2   5     2959.49     4533.06    765.62 o 
 -16   2   5     1459.45     4313.85    723.52 o 
 -15   2   5     8055.69     8477.79    758.07 o 
 -14   2   5    10795.30    11690.87    429.12 o 
 -13   2   5      212.05      214.09    264.83 o 
 -12   2   5     6174.76     6414.94    292.21 o 
 -11   2   5     7835.28     8774.77    235.07 o 
 -10   2   5    11585.92    11801.13    236.42 o 
  -9   2   5     4324.87     4364.88    163.61 o 
  -8   2   5    23338.27    20605.04    291.57 o 
  -7   2   5    25937.05    27282.51    317.84 o 
  -6   2   5   119805.80   115406.05    964.30 o 
  -5   2   5    44507.28    38253.37    389.43 o 
  -4   2   5   287172.06   297257.19   2377.26 o 
  -3   2   5     2329.69     1980.38    109.66 o 
  -2   2   5      744.35      596.54     92.10 o 
  -1   2   5    35629.55    37869.56    376.83 o 
   0   2   5   138177.02   140024.67   1263.60 o 
   1   2   5    32099.90    35114.83    402.22 o 
   2   2   5     1179.04      852.66     76.18 o 
   3   2   5     1445.11     1171.37     85.45 o 
   4   2   5   303613.25   311323.69   2402.32 o 
   5   2   5    42566.07    37179.27    360.26 o 
   6   2   5   107174.27   106868.76    855.06 o 
   7   2   5    31911.23    31308.82    337.53 o 
   8   2   5    16937.58    15649.91    254.59 o 
   9   2   5     5705.62     5259.01    174.79 o 
  10   2   5     7821.10     8581.08    230.64 o 
  11   2   5     4864.65     6874.56    401.86 o 
  12   2   5     6628.17     6898.29    274.96 o 
  13   2   5      307.32     1152.09    255.81 o 
  14   2   5     9976.80     9879.08    484.47 o 
  15   2   5     9371.92    10905.03    566.47 o 
  16   2   5     1772.57     3946.13    580.44 o 
  17   2   5     2425.34     3988.35    782.05 o 
  18   2   5      707.13     6370.21   1068.31 o 
  19   2   5     2364.64     2417.71    862.47 o 
  20   2   5     1734.70     5599.17    958.70 o 
  21   2   5     2296.59     1533.70    912.48 o 
 -21   3   5     2592.81     1884.40   1043.74 o 
 -20   3   5        3.37     1884.34    861.62 o 
 -19   3   5       38.14     2631.75    831.16 o 
 -18   3   5     5198.09    10003.41   1075.22 o 
 -17   3   5     8331.74     9203.34    870.04 o 
 -16   3   5    11447.56    13572.76    893.47 o 
 -15   3   5      513.09     1603.11    440.06 o 
 -14   3   5    11073.88    11597.01    428.20 o 
 -13   3   5     9000.04    12192.23    422.53 o 
 -12   3   5     3520.27     3145.70    272.85 o 
 -11   3   5     9706.53     9838.44    269.64 o 
 -10   3   5    14324.69    13030.86    245.81 o 
  -9   3   5     8169.98     8447.51    207.06 o 
  -8   3   5    39260.41    36846.20    390.27 o 
  -7   3   5    30933.42    31727.13    350.76 o 
  -6   3   5    30743.95    29854.07    330.77 o 
  -5   3   5     1081.44      877.88    103.11 o 
  -4   3   5     7832.71     7833.84    148.58 o 
  -3   3   5    48332.28    49253.43    481.33 o 
  -2   3   5    46339.45    49142.98    486.20 o 
  -1   3   5    11609.67     9474.87    197.24 o 
   0   3   5      182.56       -1.26     72.92 o 
   1   3   5     8877.91     7839.95    142.11 o 
   2   3   5    45720.99    49474.04    466.46 o 
   3   3   5    37022.50    43534.41    384.86 o 
   4   3   5     4959.40     5078.11    120.43 o 
   5   3   5      676.85      320.68     86.49 o 
   6   3   5    32794.27    30998.25    308.04 o 
   7   3   5    26162.62    27472.27    292.29 o 
   8   3   5    38208.74    36616.91    386.30 o 
   9   3   5     5056.38     5397.36    176.68 o 
  10   3   5    10715.98    10566.28    240.74 o 
  11   3   5    11298.41    12136.36    338.51 o 
  12   3   5     5661.68     6032.40    282.84 o 
  13   3   5     6936.09     8787.37    425.25 o 
  14   3   5     9488.97    10429.43    438.35 o 
  15   3   5      612.48     1628.09    411.30 o 
  16   3   5    15722.88    17262.94    688.67 o 
  17   3   5     6549.69     7314.88    843.34 o 
  18   3   5     7629.75    11484.90    956.09 o 
  19   3   5       51.54     1233.03    825.02 o 
  20   3   5        2.26     1431.31    867.25 o 
  21   3   5     1775.67     3818.28   1195.01 o 
 -21   4   5     3220.04     4361.20   1047.38 o 
 -20   4   5    10657.94    14055.32   1061.95 o 
 -19   4   5     5853.37     8005.39    915.66 o 
 -18   4   5     8180.21    10770.83    928.27 o 
 -17   4   5     2188.92     5394.08   1064.75 o 
 -16   4   5     1769.53     5673.32    895.79 o 
 -15   4   5    33343.60    32234.59    658.66 o 
 -14   4   5       62.10     -156.57    255.59 o 
 -13   4   5     4298.92     4818.24    336.69 o 
 -12   4   5    10792.06    11567.41    379.90 o 
 -11   4   5    55424.32    50852.16    632.99 o 
 -10   4   5    44205.31    41400.39    456.49 o 
  -9   4   5    38186.42    36135.39    401.35 o 
  -8   4   5    17541.80    16310.25    250.78 o 
  -7   4   5     5473.86     5010.04    154.72 o 
  -6   4   5     2620.27     2871.15    124.26 o 
  -5   4   5   162717.25   164298.66   1397.61 o 
  -4   4   5    13933.87    11182.52    188.89 o 
  -3   4   5    11556.95    12070.86    186.37 o 
  -2   4   5    59664.91    61544.39    625.20 o 
  -1   4   5   111669.49   117265.89   1302.76 o 
   0   4   5    15036.09    16000.35    446.69 o 
   1   4   5   112699.64   118474.27   1129.64 o 
   2   4   5    65664.77    64287.15    573.99 o 
   3   4   5    12040.89    13163.46    188.85 o 
   4   4   5     8623.63     8296.54    143.95 o 
   5   4   5   165167.28   165643.66   1306.10 o 
   6   4   5     4072.34     3917.91    131.77 o 
   7   4   5     4900.29     4111.97    137.88 o 
   8   4   5    17944.60    16771.08    240.73 o 
   9   4   5    39746.91    37066.19    393.00 o 
  10   4   5    50194.31    44840.40    508.47 o 
  11   4   5    42479.43    43417.65    640.83 o 
  12   4   5    10625.01    11706.00    357.99 o 
  13   4   5     5632.85     6651.38    338.59 o 
  14   4   5       97.40      -99.93    295.29 o 
  15   4   5    30072.30    29025.74    727.95 o 
  16   4   5     1611.42     4161.19    530.39 o 
  17   4   5     2404.23     4628.13    745.43 o 
  18   4   5     7182.00    11007.75   1122.38 o 
  19   4   5     3846.35     4667.22   1034.89 o 
  20   4   5    11716.06    12663.74   1243.74 o 
  21   4   5     2116.69     3998.69   1092.15 o 
 -21   5   5     1721.26     2951.51    949.45 o 
 -20   5   5    13367.55    17117.45   1082.92 o 
 -19   5   5       40.33     1051.87    779.95 o 
 -18   5   5     5923.51     7842.78    854.44 o 
 -17   5   5      490.98     2706.05    726.19 o 
 -16   5   5     2831.80     2089.43    434.94 o 
 -15   5   5     6621.10     6854.80    422.63 o 
 -14   5   5     2685.98     3057.45    333.70 o 
 -13   5   5     9364.86    10082.36    380.50 o 
 -12   5   5    15073.07    15965.27    396.39 o 
 -11   5   5     5095.82     5900.35    257.51 o 
 -10   5   5      407.84      730.86    176.96 o 
  -9   5   5     8809.84     9030.08    217.32 o 
  -8   5   5     6258.36     5165.33    173.69 o 
  -7   5   5    46845.83    46007.47    464.56 o 
  -6   5   5    37337.89    36718.34    394.63 o 
  -5   5   5     4470.09     5714.29    146.29 o 
  -4   5   5     1603.21     2314.92    107.51 o 
  -3   5   5    47815.33    48590.14    526.78 o 
  -2   5   5    28912.39    29982.46    420.99 o 
  -1   5   5    25291.64    28138.76    400.46 o 
   0   5   5      321.26      850.32    107.08 o 
   1   5   5    21979.33    25085.13    330.07 o 
   2   5   5    22217.08    26180.83    296.60 o 
   3   5   5    44897.80    46019.84    440.22 o 
   4   5   5     1009.27     1504.84     92.26 o 
   5   5   5     6235.73     7317.33    159.97 o 
   6   5   5    33423.44    34072.90    344.36 o 
   7   5   5    46582.90    47205.75    476.19 o 
   8   5   5     5467.33     4585.46    170.93 o 
   9   5   5    13757.89    12508.80    260.76 o 
  10   5   5      402.75      826.17    164.27 o 
  11   5   5     3555.16     3553.37    232.02 o 
  12   5   5    19386.55    18529.52    458.55 o 
  13   5   5    10552.00    11426.47    388.26 o 
  14   5   5     2578.71     2244.82    312.52 o 
  15   5   5     9475.42     9735.39    572.07 o 
  16   5   5     2244.16     1213.52    436.89 o 
  17   5   5      571.74     1343.11    526.95 o 
  18   5   5     5387.75     5331.12    980.73 o 
  19   5   5       55.91      749.00    943.34 o 
  20   5   5    12034.47    15437.40   1301.24 o 
  21   5   5     2250.85     3411.14   1076.66 o 
 -21   6   5     1242.05     7692.57   1785.36 o 
 -20   6   5     3696.47     6563.48   1470.83 o 
 -19   6   5     1430.99     5277.18    794.95 o 
 -18   6   5    10761.52    12997.78    905.63 o 
 -17   6   5      941.58       86.42    473.12 o 
 -16   6   5     9204.71    13488.60    515.15 o 
 -15   6   5     7495.75    12580.20    468.37 o 
 -14   6   5     4359.46     5736.08    367.86 o 
 -13   6   5     3436.97     4355.76    304.14 o 
 -12   6   5    11785.46    12537.00    360.90 o 
 -11   6   5    12406.82    10817.84    323.18 o 
 -10   6   5     2443.29     1660.02    212.25 o 
  -9   6   5    14880.39    14006.55    323.28 o 
  -8   6   5     2194.83     2429.76    212.08 o 
  -7   6   5     2670.03     2979.66    150.90 o 
  -6   6   5     1894.67     2080.71    125.25 o 
  -5   6   5    36602.19    36051.50    401.24 o 
  -4   6   5    33138.61    33836.90    420.06 o 
  -3   6   5     7164.81     8787.59    196.51 o 
  -2   6   5    10707.36    15566.65    281.31 o 
  -1   6   5    30296.22    32347.97    400.33 o 
   0   6   5      265.05      111.64     93.31 o 
   1   6   5    28886.18    32745.55    368.09 o 
   2   6   5    12287.55    16949.44    243.12 o 
   3   6   5    11294.51    10611.97    187.99 o 
   4   6   5    26504.61    33326.44    888.93 o 
   5   6   5    48035.78    43152.33    415.88 o 
   6   6   5     2870.78     2742.32    137.50 o 
   7   6   5     2298.79     2921.56    151.12 o 
   8   6   5     1672.17     1689.43    149.29 o 
   9   6   5    13318.01    14054.31    275.80 o 
  10   6   5     2244.96     1836.05    201.50 o 
  11   6   5     7711.45     6686.35    303.62 o 
  12   6   5    11932.06    12670.03    405.34 o 
  13   6   5     2217.96     2493.83    297.48 o 
  14   6   5     4101.57     5164.64    361.37 o 
  15   6   5    11100.79    15064.55    607.68 o 
  16   6   5     7496.53    11277.95    607.87 o 
  17   6   5     1396.76     1189.46    495.60 o 
  18   6   5     9311.50    10206.77    697.29 o 
  19   6   5     2114.75     8239.19   1083.58 o 
  20   6   5     3079.55     5053.43   1066.95 o 
  21   6   5     1864.14     9031.20   1173.19 o 
 -21   7   5      188.69      -79.68   1328.32 o 
 -20   7   5      426.15     -363.05   1313.75 o 
 -19   7   5      551.01     1560.82   1281.55 o 
 -18   7   5      631.04     -848.67   1124.17 o 
 -17   7   5     2271.73     1999.92    443.05 o 
 -16   7   5      916.40      659.69    344.35 o 
 -15   7   5     1396.07     1597.74    336.74 o 
 -14   7   5     3557.60     5169.77    385.31 o 
 -13   7   5     3317.94     4326.40    322.48 o 
 -12   7   5    18096.96    19556.15    444.92 o 
 -11   7   5     3832.14     4405.56    273.62 o 
 -10   7   5    15451.75    16902.47    378.51 o 
  -9   7   5     5563.76     5662.71    292.28 o 
  -8   7   5     8770.90     7181.74    221.03 o 
  -7   7   5     4866.01     6281.45    204.82 o 
  -6   7   5    26181.16    25641.95    363.14 o 
  -5   7   5    28537.22    29363.58    362.61 o 
  -4   7   5    43694.93    40292.17    432.70 o 
  -3   7   5    33271.77    40560.46    511.14 o 
  -2   7   5    63529.27    70849.84    776.84 o 
  -1   7   5    52406.88    47586.78    608.29 o 
   0   7   5       84.77     -103.02    103.02 o 
   1   7   5    33672.11    36734.27    568.64 o 
   2   7   5    60728.67    69203.42    669.60 o 
   3   7   5    49015.91    47290.57    491.12 o 
   4   7   5    42859.75    39451.82    424.08 o 
   5   7   5    36925.80    34926.94    419.24 o 
   6   7   5    22731.76    23182.72    291.65 o 
   7   7   5     7242.01     7441.50    192.91 o 
   8   7   5     6155.57     5003.47    189.95 o 
   9   7   5     7134.14     6602.21    288.73 o 
  10   7   5    18639.30    18387.27    438.01 o 
  11   7   5     6111.45     6225.07    307.77 o 
  12   7   5    18373.59    20008.45    479.32 o 
  13   7   5     4311.47     4190.59    327.29 o 
  14   7   5     3339.16     5255.72    441.56 o 
  15   7   5     1029.98     1157.90    307.21 o 
  16   7   5      574.46      584.49    457.54 o 
  17   7   5     2976.42     2139.73    510.08 o 
  18   7   5      742.01      603.95    555.21 o 
  19   7   5      762.36      563.51    797.12 o 
  20   7   5      338.37     1127.65    966.61 o 
  21   7   5      214.00     -933.99    933.99 o 
 -21   8   5    14025.68    14347.28   1760.61 o 
 -20   8   5      621.83      170.37   1327.29 o 
 -19   8   5     9803.83    10626.22   1548.67 o 
 -18   8   5      778.37     -245.10   1163.83 o 
 -17   8   5     6242.81     5465.84    556.63 o 
 -16   8   5     5449.98     7824.78    501.36 o 
 -15   8   5    39901.24    37605.80    808.93 o 
 -14   8   5     2727.03     3579.60    369.68 o 
 -13   8   5    16177.17    15750.96    499.13 o 
 -12   8   5    19855.53    18162.75    454.58 o 
 -11   8   5      977.83      444.31    247.34 o 
 -10   8   5    70581.00    66709.60    888.49 o 
  -9   8   5     7715.40     7414.25    290.02 o 
  -8   8   5    62428.80    56910.50    690.06 o 
  -7   8   5    23949.33    22126.52    347.19 o 
  -6   8   5      946.64      162.50    125.27 o 
  -5   8   5   134246.94   131193.61   1203.50 o 
  -4   8   5     9767.32     8460.35    216.13 o 
  -3   8   5    71617.05    69686.68    715.74 o 
  -2   8   5    89113.70    81459.59    887.22 o 
  -1   8   5   112111.60   120201.71   1323.57 o 
   0   8   5   449102.75   472596.47   5010.99 o 
   1   8   5   118063.98   124930.97   1372.07 o 
   2   8   5    75073.20    71103.58    761.82 o 
   3   8   5    55136.40    59071.28    589.04 o 
   4   8   5     9555.80     7962.63    183.55 o 
   5   8   5   120677.05   121155.05   1071.07 o 
   6   8   5      595.72      169.76    116.86 o 
   7   8   5    24683.15    22198.14    336.81 o 
   8   8   5    65029.46    58922.54    627.03 o 
   9   8   5     7868.77     7760.46    256.45 o 
  10   8   5    70089.30    66231.71    808.52 o 
  11   8   5     1568.53      993.46    248.67 o 
  12   8   5    16983.73    15911.91    475.20 o 
  13   8   5    12929.00    12843.84    436.87 o 
  14   8   5     3992.82     4117.76    374.89 o 
  15   8   5    29558.96    30423.06    664.62 o 
  16   8   5     6358.86     7728.09    523.06 o 
  17   8   5     4246.71     4040.62    525.98 o 
  18   8   5      484.88     1150.83    518.42 o 
  19   8   5    10224.39    10371.30    724.24 o 
  20   8   5      727.55     1152.66   1386.96 o 
  21   8   5    15704.56    13804.86   1793.40 o 
 -20   9   5     1494.56     1491.72   1355.40 o 
 -19   9   5      903.89     -172.75   1287.05 o 
 -18   9   5     1021.64     2482.25    655.56 o 
 -17   9   5     2166.68     2500.87    467.02 o 
 -16   9   5      845.73      155.34    392.50 o 
 -15   9   5     3207.87     3312.50    424.83 o 
 -14   9   5    11577.44    12000.07    483.51 o 
 -13   9   5     1934.91     3245.50    431.39 o 
 -12   9   5    46336.28    43603.19    680.17 o 
 -11   9   5      676.79      644.02    251.24 o 
 -10   9   5    45652.35    43374.52    676.45 o 
  -9   9   5    22250.84    21854.59    475.07 o 
  -8   9   5    22479.02    21263.23    415.61 o 
  -7   9   5    48216.11    47487.99    569.89 o 
  -6   9   5    24411.54    24059.59    344.65 o 
  -5   9   5    67635.66    68920.26    734.45 o 
  -4   9   5   100217.84    97097.48    934.37 o 
  -3   9   5     5750.75     6874.51    190.90 o 
  -2   9   5    69846.91    72863.51    745.65 o 
  -1   9   5    17338.19    17929.66    315.05 o 
   0   9   5      328.09      662.19    121.48 o 
   1   9   5    15252.84    19391.14    330.25 o 
   2   9   5    79606.83    77642.13    946.18 o 
   3   9   5     5213.44     6419.43    168.83 o 
   4   9   5   115555.98   105925.68    999.45 o 
   5   9   5    75153.74    73563.49    714.34 o 
   6   9   5    26646.90    26516.90    338.23 o 
   7   9   5    55212.57    51737.05    578.06 o 
   8   9   5    18820.73    19513.91    389.32 o 
   9   9   5    27683.43    26142.39    536.68 o 
  10   9   5    42128.72    41170.52    890.64 o 
  11   9   5      891.09      562.13    271.24 o 
  12   9   5    49477.90    47635.68    746.69 o 
  13   9   5     1663.21     2735.15    333.58 o 
  14   9   5    14394.30    13811.27    505.14 o 
  15   9   5     3081.19     2859.50    390.34 o 
  16   9   5      849.35      758.88    401.12 o 
  17   9   5     1794.24     1791.40    512.96 o 
  18   9   5     1367.03     2953.91    611.34 o 
  19   9   5      582.97      293.93    712.13 o 
  20   9   5     1449.65     2644.02   1264.69 o 
 -20  10   5      652.61     2149.32   2657.70 o 
 -19  10   5     5014.16     5445.42   1432.70 o 
 -18  10   5     7921.38     9375.69    696.77 o 
 -17  10   5     1926.04     2419.94    468.21 o 
 -16  10   5    14697.07    16311.27    638.39 o 
 -15  10   5     2518.40     3825.29    435.78 o 
 -14  10   5    11026.76    11799.37    496.18 o 
 -13  10   5     3524.84     4057.04    382.13 o 
 -12  10   5      760.94      924.31    282.53 o 
 -11  10   5     7577.98     9928.75    372.71 o 
 -10  10   5    15619.53    16220.63    470.11 o 
  -9  10   5     3557.83     4027.09    293.12 o 
  -8  10   5    14455.20    13985.24    367.27 o 
  -7  10   5    16867.66    16232.94    316.21 o 
  -6  10   5      818.81      810.50    148.73 o 
  -5  10   5      711.36      878.41    125.22 o 
  -4  10   5      419.56      403.60    117.07 o 
  -3  10   5    12777.53    14214.57    267.04 o 
  -2  10   5    37218.53    37082.08    437.33 o 
  -1  10   5     8666.74     8305.10    220.65 o 
   0  10   5    49759.68    44758.12    618.24 o 
   1  10   5     5781.38     6307.66    201.69 o 
   2  10   5    34640.65    36827.34    554.00 o 
   3  10   5    10159.69    11922.96    330.97 o 
   4  10   5      375.67      422.74    117.60 o 
   5  10   5      653.31      827.99    130.06 o 
   6  10   5      896.08     1259.00    129.91 o 
   7  10   5    13922.86    14580.53    296.74 o 
   8  10   5    16102.63    14238.32    380.51 o 
   9  10   5     4782.74     5424.20    289.24 o 
  10  10   5    17018.60    15800.23    425.69 o 
  11  10   5     9097.70    11283.38    400.41 o 
  12  10   5      908.83     1241.93    341.13 o 
  13  10   5     4295.22     4316.09    386.83 o 
  14  10   5    14829.95    15601.21    581.71 o 
  15  10   5     1891.83     2378.98    430.16 o 
  16  10   5    15970.68    15928.10    633.15 o 
  17  10   5     2617.05     3016.76    538.41 o 
  18  10   5     6709.20     8612.36    763.27 o 
  19  10   5     4547.17     4888.30    819.57 o 
  20  10   5      465.26     2876.92   1061.22 o 
 -20  11   5     6693.64     7758.49   1579.99 o 
 -19  11   5     1422.28     2099.35    757.42 o 
 -18  11   5    11234.96    13775.83    733.56 o 
 -17  11   5      750.54     1412.97    456.17 o 
 -16  11   5    12710.52    13111.94    624.62 o 
 -15  11   5    14194.22    15346.05    661.55 o 
 -14  11   5     1971.68     1354.05    392.96 o 
 -13  11   5    45978.65    42228.68    855.84 o 
 -12  11   5     6480.12     6460.15    415.25 o 
 -11  11   5     5616.57     6757.18    409.91 o 
 -10  11   5    14850.91    14894.40    483.04 o 
  -9  11   5    16607.47    15604.15    468.75 o 
  -8  11   5      404.56      355.37    220.70 o 
  -7  11   5   110741.95   105173.88   1193.14 o 
  -6  11   5     5085.01     6501.81    213.33 o 
  -5  11   5     9665.79     9852.58    227.22 o 
  -4  11   5    29896.29    29310.76    372.96 o 
  -3  11   5    16537.78    17736.87    302.93 o 
  -2  11   5    60533.71    62712.50    682.38 o 
  -1  11   5     7049.60     7210.82    231.25 o 
   0  11   5      490.77      281.63    138.88 o 
   1  11   5     9497.67     8626.37    242.58 o 
   2  11   5    61165.97    62583.07    785.76 o 
   3  11   5    19761.96    19635.02    300.40 o 
   4  11   5    34457.59    32400.84    421.50 o 
   5  11   5    13000.14    11724.05    248.69 o 
   6  11   5     4860.15     5862.71    187.99 o 
   7  11   5   119539.54   110113.48   1248.41 o 
   8  11   5      333.92       27.17    217.20 o 
   9  11   5    16641.04    16708.66    435.24 o 
  10  11   5    11490.96    11492.89    381.65 o 
  11  11   5     5644.43     7513.56    648.64 o 
  12  11   5     6119.57     6795.30    410.16 o 
  13  11   5    42149.11    40194.28    799.98 o 
  14  11   5     1330.42      664.80    388.76 o 
  15  11   5    12588.00    14655.79    638.50 o 
  16  11   5    12307.91    13845.39    611.84 o 
  17  11   5      813.84     1131.88    516.89 o 
  18  11   5    13293.62    14373.62   1206.17 o 
  19  11   5     1338.32      899.07    741.32 o 
  20  11   5     8277.18     8970.28   1074.59 o 
 -20  12   5     6917.80     8593.64   2324.23 o 
 -19  12   5     3706.73     3587.77    693.28 o 
 -18  12   5    10415.76    11664.81    743.72 o 
 -17  12   5     5515.63     5516.59    573.60 o 
 -16  12   5    13512.65    13381.93    689.70 o 
 -15  12   5     4857.63     4870.99    512.93 o 
 -14  12   5     7754.21     7601.42    488.99 o 
 -13  12   5      138.78      351.56    373.91 o 
 -12  12   5    20671.27    18771.44    578.05 o 
 -11  12   5     9628.70    10369.16    438.54 o 
 -10  12   5     2134.88     2126.80    312.24 o 
  -9  12   5    11039.06    11156.57    461.13 o 
  -8  12   5     2011.50     1681.52    339.55 o 
  -7  12   5     6502.76     6425.07    271.73 o 
  -6  12   5     2768.34     2928.86    203.02 o 
  -5  12   5    20143.93    21266.56    357.51 o 
  -4  12   5    14485.89    14058.24    270.90 o 
  -3  12   5    37331.70    36636.64    488.41 o 
  -2  12   5    10622.21     9474.57    220.34 o 
  -1  12   5    39346.86    39323.13    620.18 o 
   0  12   5     8259.98    10233.26    306.47 o 
   1  12   5    31081.01    33730.11    522.04 o 
   2  12   5     6974.88     7057.33    245.84 o 
   3  12   5    30891.27    31550.48    438.76 o 
   4  12   5     9839.88    10849.70    242.08 o 
   5  12   5    23619.84    22908.90    348.14 o 
   6  12   5     4170.12     4305.23    206.02 o 
   7  12   5     6906.96     7052.36    280.26 o 
   8  12   5     3173.45     1921.83    254.73 o 
   9  12   5     7128.66     7127.15    343.97 o 
  10  12   5     1817.42     1504.25    277.60 o 
  11  12   5     9134.32    10137.85    411.26 o 
  12  12   5    16204.00    15528.78    511.31 o 
  13  12   5      205.71      602.20    360.02 o 
  14  12   5     5884.22     5766.72    462.09 o 
  15  12   5     7449.01     7767.36    518.00 o 
  16  12   5    13736.29    12995.49    614.72 o 
  17  12   5     8814.12     8684.24    684.18 o 
  18  12   5    10708.61    12147.03    778.37 o 
  19  12   5     5977.53     6201.40    967.57 o 
  20  12   5     5999.25     5207.11   2011.71 o 
 -19  13   5     2207.19     1851.94    716.15 o 
 -18  13   5     1645.35     4305.80    743.10 o 
 -17  13   5    11603.58    12359.09    690.77 o 
 -16  13   5      913.81     2155.43    496.85 o 
 -15  13   5    10657.79    10257.00    598.11 o 
 -14  13   5     1247.63      871.64    391.74 o 
 -13  13   5     3308.03     3524.22    410.92 o 
 -12  13   5     1901.48     2533.09    368.51 o 
 -11  13   5     5686.64     4480.83    373.56 o 
 -10  13   5    20010.45    18852.08    533.61 o 
  -9  13   5     5043.60     5445.56    346.14 o 
  -8  13   5    47091.32    44687.67    725.84 o 
  -7  13   5     7695.74     8701.36    300.95 o 
  -6  13   5    26923.23    26283.94    437.98 o 
  -5  13   5    35769.71    38028.53    599.89 o 
  -4  13   5    26988.27    26313.01    411.21 o 
  -3  13   5    46973.58    48959.50    680.14 o 
  -2  13   5     1381.47     1732.66    156.65 o 
  -1  13   5     1061.82      789.98    191.44 o 
   0  13   5     4777.73     4929.67    219.35 o 
   1  13   5     1049.87      748.65    164.84 o 
   2  13   5      958.88     1464.45    172.82 o 
   3  13   5    68243.06    64055.43    748.17 o 
   4  13   5    25060.91    24858.82    410.21 o 
   5  13   5    56069.38    50927.00    620.26 o 
   6  13   5    26608.48    24815.27    427.51 o 
   7  13   5     8570.91     8588.82    319.89 o 
   8  13   5    41124.39    39818.08    711.36 o 
   9  13   5     3738.25     4404.04    334.29 o 
  10  13   5    18134.58    17616.55    598.81 o 
  11  13   5     6833.00     6028.16    441.72 o 
  12  13   5     1238.35     1972.02    371.52 o 
  13  13   5     2602.55     2872.10    415.46 o 
  14  13   5     1685.07     1559.07    424.09 o 
  15  13   5     6607.87     6320.56    500.82 o 
  16  13   5      991.13     1678.09    465.39 o 
  17  13   5    10005.71    10513.29    644.96 o 
  18  13   5     1909.49     2935.38    627.05 o 
  19  13   5     2160.82     3015.04    896.81 o 
 -19  14   5     4825.88     4854.04    729.20 o 
 -18  14   5     4542.29     3745.36    580.15 o 
 -17  14   5     3263.28     2515.65    545.07 o 
 -16  14   5      104.98      -33.10    466.02 o 
 -15  14   5     3279.97     3846.28    509.32 o 
 -14  14   5      758.55      411.74    386.34 o 
 -13  14   5     4878.32     5381.20    446.32 o 
 -12  14   5      689.81      631.56    342.51 o 
 -11  14   5     8625.68     7901.37    425.25 o 
 -10  14   5     3311.42     3581.48    353.74 o 
  -9  14   5    10879.37    10862.67    470.75 o 
  -8  14   5    15528.38    15420.59    439.43 o 
  -7  14   5     9125.53     8584.16    309.36 o 
  -6  14   5    34784.25    33650.44    616.26 o 
  -5  14   5    15233.94    16388.19    342.61 o 
  -4  14   5    63990.93    64508.72    818.83 o 
  -3  14   5      867.61     1439.21    160.10 o 
  -2  14   5    54380.06    59893.21    874.81 o 
  -1  14   5    17740.08    19007.30    464.46 o 
   0  14   5    13939.77    15378.57    403.39 o 
   1  14   5    14749.44    17547.62    454.68 o 
   2  14   5    54633.04    59274.10    815.25 o 
   3  14   5      760.50      605.39    176.64 o 
   4  14   5    72310.40    66628.19    791.48 o 
   5  14   5    15845.86    15736.19    347.48 o 
   6  14   5    31972.36    31866.99    556.04 o 
   7  14   5     7975.02     7679.19    407.43 o 
   8  14   5    11675.33    12818.55    425.92 o 
   9  14   5     6733.73     7055.99    378.81 o 
  10  14   5     2999.70     3138.96    328.04 o 
  11  14   5     5931.68     6379.40    540.29 o 
  12  14   5     1100.96      166.71    351.78 o 
  13  14   5     5097.94     6008.95    467.34 o 
  14  14   5     1168.40     1287.55    427.00 o 
  15  14   5     2269.28     2745.77    476.64 o 
  16  14   5      156.78       64.54    468.26 o 
  17  14   5     2846.85     3327.02    544.00 o 
  18  14   5     5589.86     5431.69    740.96 o 
  19  14   5     7742.21     7416.29    990.42 o 
 -18  15   5     6628.25     6931.74    738.59 o 
 -17  15   5    10694.02    11727.90    687.83 o 
 -16  15   5    10656.80     8927.88    634.79 o 
 -15  15   5     3976.70     3016.61    501.62 o 
 -14  15   5      958.09      973.65    404.42 o 
 -13  15   5     6607.28     6443.97    462.59 o 
 -12  15   5     2733.41     2421.98    384.89 o 
 -11  15   5    14832.21    14289.96    515.72 o 
 -10  15   5    34824.09    32899.02    740.31 o 
  -9  15   5     2871.24     3304.35    330.60 o 
  -8  15   5    97476.23    95087.16   1259.98 o 
  -7  15   5     2199.89     2270.32    242.05 o 
  -6  15   5    83116.62    80756.47   1132.06 o 
  -5  15   5    23160.16    23500.98    439.21 o 
  -4  15   5    19136.06    21107.81    453.50 o 
  -3  15   5   141341.86   140005.91   1595.07 o 
  -2  15   5     4511.45     5407.25    269.28 o 
  -1  15   5    17210.98    16361.45    446.76 o 
   0  15   5     4090.84     3995.20    268.85 o 
   1  15   5    14229.49    14926.92    384.04 o 
   2  15   5     4516.20     6117.06    290.10 o 
   3  15   5   154003.56   146886.67   1848.18 o 
   4  15   5    26259.33    26610.94    534.37 o 
   5  15   5    26136.97    23596.49    467.11 o 
   6  15   5    94979.40    88729.45   1299.88 o 
   7  15   5     1942.79     2005.44    308.55 o 
   8  15   5   101869.25    97037.20   1348.96 o 
   9  15   5     4618.89     4928.16    339.25 o 
  10  15   5    33317.78    31871.42    663.20 o 
  11  15   5    17198.27    17202.09    558.88 o 
  12  15   5     2206.52     1730.26    377.48 o 
  13  15   5     8080.59     8412.15    512.94 o 
  14  15   5      611.93     1299.12    432.19 o 
  15  15   5     2469.83     3339.44    488.05 o 
  16  15   5    12375.83    11208.73    729.71 o 
  17  15   5     8041.43     7215.64    695.75 o 
  18  15   5     8213.91     6553.90    803.55 o 
 -18  16   5     8733.11     8543.30    764.99 o 
 -17  16   5     1477.42     1907.07    607.24 o 
 -16  16   5      155.27     -454.82    454.82 o 
 -15  16   5     3653.15     3519.89    517.08 o 
 -14  16   5     3708.84     2870.58    453.54 o 
 -13  16   5     5313.76     5601.75    459.98 o 
 -12  16   5     5297.26     4550.50    420.32 o 
 -11  16   5    32145.43    29694.25    734.78 o 
 -10  16   5     1765.89     1539.82    367.69 o 
  -9  16   5    32128.01    33166.41    724.73 o 
  -8  16   5     7166.26     8176.59    367.04 o 
  -7  16   5     4335.39     4900.22    297.30 o 
  -6  16   5    48676.88    48054.93    787.93 o 
  -5  16   5    13597.80    12981.47    396.64 o 
  -4  16   5    66660.41    67153.40    874.52 o 
  -3  16   5     1647.85     1949.68    205.06 o 
  -2  16   5    30256.73    28878.94    666.75 o 
  -1  16   5      558.84      455.55    230.49 o 
   0  16   5     1022.00     1401.48    240.50 o 
   1  16   5      844.54      596.79    243.74 o 
   2  16   5    19528.44    21718.21    473.10 o 
   3  16   5     1739.29     2270.10    262.67 o 
   4  16   5    57277.44    61593.27    924.10 o 
   5  16   5     8701.42     9297.73    326.82 o 
   6  16   5    47413.22    46016.78    714.59 o 
   7  16   5     6742.08     5943.47    334.70 o 
   8  16   5     5574.03     6313.65    336.59 o 
   9  16   5    35706.48    34840.84    675.48 o 
  10  16   5     1844.97     2327.58    345.22 o 
  11  16   5    31979.04    29359.38    694.26 o 
  12  16   5     3291.19     2786.58    402.39 o 
  13  16   5     6506.98     6532.80    543.08 o 
  14  16   5     2854.47     2229.82    454.92 o 
  15  16   5     2639.87     2508.25    482.13 o 
  16  16   5      182.55     -501.35    501.35 o 
  17  16   5     1377.02     2237.07    656.85 o 
  18  16   5     7717.51     6607.48    894.67 o 
 -18  17   5     1394.21     1599.11   1724.81 o 
 -17  17   5      801.08     1994.38    609.61 o 
 -16  17   5      469.35     1731.93    550.56 o 
 -15  17   5     5576.01     6309.46    634.21 o 
 -14  17   5       61.25     -140.93    399.30 o 
 -13  17   5    11649.80    11423.00    547.40 o 
 -12  17   5      234.50     -349.83    349.83 o 
 -11  17   5      436.79     -328.33    328.33 o 
 -10  17   5     6628.94     7252.42    503.03 o 
  -9  17   5     9493.84     9744.05    453.08 o 
  -8  17   5    44794.98    43893.84    785.51 o 
  -7  17   5    44803.07    40964.30    707.97 o 
  -6  17   5    39172.34    37588.63    682.94 o 
  -5  17   5    21700.69    20351.15    478.91 o 
  -4  17   5     6464.29     6964.90    273.96 o 
  -3  17   5     5261.74     6490.43    247.49 o 
  -2  17   5      303.19      -19.71    252.30 o 
  -1  17   5      161.38     -241.10    241.10 o 
   0  17   5     1426.50     1580.42    286.32 o 
   1  17   5      232.71      227.98    242.40 o 
   2  17   5      436.65     -119.24    247.81 o 
   3  17   5     6469.39     8358.47    364.70 o 
   4  17   5     4952.77     5897.23    300.83 o 
   5  17   5    13826.89    14777.58    405.94 o 
   6  17   5    36121.85    35986.89    614.63 o 
   7  17   5    37252.31    34259.37    675.42 o 
   8  17   5    50347.63    48251.20    795.87 o 
   9  17   5    12944.00    12652.14    447.69 o 
  10  17   5     9046.02     9216.96    443.83 o 
  11  17   5      503.64      735.25    349.76 o 
  12  17   5      318.13     -356.36    356.36 o 
  13  17   5    14463.98    13987.76    590.88 o 
  14  17   5       91.86      -16.66    425.10 o 
  15  17   5     7374.06     7190.05    561.88 o 
  16  17   5      311.25     1553.61    576.49 o 
  17  17   5      904.89     3055.32    827.51 o 
  18  17   5      869.16     1112.74   1779.70 o 
 -17  18   5     4043.18     3886.09    646.69 o 
 -16  18   5     8505.45     9420.18    730.89 o 
 -15  18   5     3510.77     4416.33    540.10 o 
 -14  18   5     3946.79     4460.42    517.57 o 
 -13  18   5      693.57      352.33    402.85 o 
 -12  18   5     4802.23     4526.79    440.21 o 
 -11  18   5    14192.66    14319.00    541.46 o 
 -10  18   5     4992.87     6194.63    407.52 o 
  -9  18   5    14487.01    16197.68    512.40 o 
  -8  18   5     2768.59     2916.10    318.35 o 
  -7  18   5    13590.80    14727.06    450.74 o 
  -6  18   5     1001.86     1301.25    270.77 o 
  -5  18   5     5516.92     6188.75    327.12 o 
  -4  18   5      354.64       54.41    223.88 o 
  -3  18   5     5671.02     6738.35    258.79 o 
  -2  18   5     2000.95     2383.07    312.90 o 
  -1  18   5     3720.22     4114.09    341.31 o 
   0  18   5     5392.70     7700.43    401.68 o 
   1  18   5     3557.31     3921.14    323.56 o 
   2  18   5     2981.56     3269.83    292.39 o 
   3  18   5     7691.44     7909.22    371.60 o 
   4  18   5      274.77     -161.51    259.21 o 
   5  18   5     4133.24     5326.92    331.52 o 
   6  18   5      818.69      986.33    259.12 o 
   7  18   5     8474.98     9031.08    391.01 o 
   8  18   5     3240.03     3065.48    307.92 o 
   9  18   5    20687.45    19425.28    544.08 o 
  10  18   5     6257.75     7835.50    430.88 o 
  11  18   5    12659.29    13147.89    524.54 o 
  12  18   5     5653.79     6393.09    469.16 o 
  13  18   5      498.40     -232.56    394.59 o 
  14  18   5     4518.79     5582.57    515.62 o 
  15  18   5     3541.78     3022.55    586.72 o 
  16  18   5     6276.34     7159.66    811.84 o 
  17  18   5     4148.68     4727.28    691.73 o 
 -16  19   5     2928.47     3468.55    591.83 o 
 -15  19   5     3614.09     3069.91    584.76 o 
 -14  19   5     3315.90     3311.36    500.67 o 
 -13  19   5     9119.01     8361.90    553.99 o 
 -12  19   5      544.47      410.91    368.52 o 
 -11  19   5     5350.42     5207.82    421.37 o 
 -10  19   5     4054.09     3820.18    378.95 o 
  -9  19   5     5691.98     6105.01    389.49 o 
  -8  19   5     1822.74     1994.42    296.80 o 
  -7  19   5    15642.05    15872.64    474.76 o 
  -6  19   5    20531.49    18796.16    521.39 o 
  -5  19   5    10384.38    10850.57    429.81 o 
  -4  19   5    22341.73    21422.60    458.82 o 
  -3  19   5     9160.70    10161.10    323.57 o 
  -2  19   5     4739.73     4601.46    389.76 o 
  -1  19   5     1692.72     2688.98    317.95 o 
   0  19   5     3784.38     4249.46    453.42 o 
   1  19   5     2690.83     3610.92    345.99 o 
   2  19   5     5847.56     6118.32    358.02 o 
   3  19   5     9745.93    11892.87    453.79 o 
   4  19   5    14385.37    16075.52    531.58 o 
   5  19   5     7207.73     7833.58    369.66 o 
   6  19   5    13180.25    12824.59    450.56 o 
   7  19   5    18543.10    18133.82    508.96 o 
   8  19   5     1756.72     1427.42    318.06 o 
   9  19   5     8909.01     9205.45    427.64 o 
  10  19   5     6454.79     5917.02    412.59 o 
  11  19   5     8043.82     8124.99    471.46 o 
  12  19   5      862.97      240.09    384.94 o 
  13  19   5     6507.21     7099.93    515.94 o 
  14  19   5     5286.94     5833.57    599.92 o 
  15  19   5     3011.43     2421.76    617.45 o 
  16  19   5     4628.23     5166.55    670.00 o 
 -16  20   5     6764.96     6176.54    916.75 o 
 -15  20   5    25413.48    26585.41    957.54 o 
 -14  20   5     2167.06     2543.30    551.04 o 
 -13  20   5     4776.26     5597.48    515.56 o 
 -12  20   5      323.08      191.84    381.23 o 
 -11  20   5     1589.93     1265.39    366.44 o 
 -10  20   5     7653.53     7484.69    435.06 o 
  -9  20   5     1418.95     1051.14    338.20 o 
  -8  20   5     4169.04     3256.55    323.14 o 
  -7  20   5    13875.47    14436.89    439.43 o 
  -6  20   5       45.14     -106.72    256.32 o 
  -5  20   5    25353.53    24704.86    587.98 o 
  -4  20   5     1758.90     2195.26    262.67 o 
  -3  20   5     2949.28     2834.25    361.75 o 
  -2  20   5     4126.96     4546.31    351.73 o 
  -1  20   5    37044.53    36547.17    884.92 o 
   0  20   5    15749.22    14603.62    740.86 o 
   1  20   5    35718.16    33820.24    727.40 o 
   2  20   5     2557.30     3420.56    318.48 o 
   3  20   5     3962.23     3574.86    341.44 o 
   4  20   5     2810.47     3052.37    339.05 o 
   5  20   5    26367.63    24905.48    645.15 o 
   6  20   5       34.37     -291.72    291.72 o 
   7  20   5    20585.55    19276.47    550.12 o 
   8  20   5     4581.03     4229.48    344.43 o 
   9  20   5     1307.68      609.37    323.09 o 
  10  20   5     8525.62     9340.26    463.91 o 
  11  20   5     2554.54     2468.33    403.07 o 
  12  20   5      491.16      807.97    393.79 o 
  13  20   5     2998.83     3711.97    552.68 o 
  14  20   5     2620.11     3601.89    611.86 o 
  15  20   5    18305.21    18642.53    961.22 o 
  16  20   5     4870.12     3606.97    642.05 o 
 -15  21   5     1733.35     1980.80    549.09 o 
 -14  21   5     4070.61     4745.92    714.76 o 
 -13  21   5     4805.80     5489.91    653.69 o 
 -12  21   5    16966.88    16096.02    660.27 o 
 -11  21   5     1825.00     1881.63    408.37 o 
 -10  21   5    11718.38    11207.89    497.93 o 
  -9  21   5     1550.96     1944.91    346.68 o 
  -8  21   5     5885.93     5804.47    361.14 o 
  -7  21   5    10788.49    11844.87    416.27 o 
  -6  21   5     8572.66     8639.83    387.08 o 
  -5  21   5    11067.40    12983.06    455.69 o 
  -4  21   5    54503.95    54070.14    902.45 o 
  -3  21   5     6540.97     7546.43    491.15 o 
  -2  21   5     2309.27     2960.34    414.08 o 
  -1  21   5      240.12       14.92    339.68 o 
   0  21   5      319.68      366.50    347.81 o 
   1  21   5      240.97      806.76    359.90 o 
   2  21   5     1998.64     1830.32    343.48 o 
   3  21   5     8490.20     9559.78    483.91 o 
   4  21   5    51416.87    52029.94   1092.08 o 
   5  21   5    11019.41    10270.10    595.60 o 
   6  21   5     8059.02     7805.65    437.11 o 
   7  21   5    12539.06    12805.77    535.63 o 
   8  21   5     5490.09     5892.94    407.36 o 
   9  21   5     2453.89     3317.54    477.12 o 
  10  21   5    14306.95    13883.76    576.31 o 
  11  21   5     2940.77     3061.01    421.95 o 
  12  21   5    17624.32    17382.38    650.85 o 
  13  21   5     4103.11     4863.29    618.21 o 
  14  21   5     3512.04     4149.90    722.38 o 
  15  21   5     2275.56     2922.46    610.01 o 
 -14  22   5     1085.30     1572.47    530.88 o 
 -13  22   5     4273.31     3583.48    528.35 o 
 -12  22   5     4717.55     6251.57    585.13 o 
 -11  22   5     2840.99     3122.27    444.82 o 
 -10  22   5    21556.70    21461.15    676.15 o 
  -9  22   5     2008.81     2321.35    379.65 o 
  -8  22   5    13550.88    14213.16    502.65 o 
  -7  22   5     6992.64     7704.37    400.10 o 
  -6  22   5     2604.51     1522.73    321.70 o 
  -5  22   5     6840.25     9015.18    402.98 o 
  -4  22   5     9579.05    10251.80    461.63 o 
  -3  22   5     1268.11     1701.27    388.96 o 
  -2  22   5    33930.46    35064.77   1091.15 o 
  -1  22   5     5775.90     6293.59    421.21 o 
   0  22   5    64177.75    63184.95   1220.61 o 
   1  22   5     3695.50     4362.84    463.92 o 
   2  22   5    26581.35    28241.97    760.64 o 
   3  22   5     1680.21     2062.57    377.54 o 
   4  22   5     7566.81     8779.34    632.43 o 
   5  22   5     9779.46    10748.45    615.48 o 
   6  22   5     2251.07     1711.95    352.25 o 
   7  22   5     9402.32    10175.13    511.83 o 
   8  22   5    13907.81    14452.50    535.83 o 
   9  22   5     3204.72     3036.76    399.06 o 
  10  22   5    22248.35    21291.96    627.53 o 
  11  22   5     4551.71     4875.03    451.72 o 
  12  22   5     3934.59     4095.07    784.90 o 
  13  22   5     6378.40     5286.37    636.90 o 
  14  22   5     1722.39     2857.81    585.22 o 
 -13  23   5    10116.92     8704.12    755.49 o 
 -12  23   5     8767.06     9449.06    639.21 o 
 -11  23   5     1919.29     2871.01    507.77 o 
 -10  23   5     5374.72     5073.59    483.27 o 
  -9  23   5    18606.61    18225.57    724.77 o 
  -8  23   5      821.56      561.20    331.83 o 
  -7  23   5    43204.14    39284.28    766.38 o 
  -6  23   5    11912.93    12392.83    480.21 o 
  -5  23   5    12104.04    12170.61    458.36 o 
  -4  23   5    16055.75    18511.75    572.99 o 
  -3  23   5     5029.93     4842.31    471.76 o 
  -2  23   5     5481.67     7274.10    604.80 o 
  -1  23   5    15111.47    17265.22    843.32 o 
   0  23   5     1431.71     2118.51    423.23 o 
   1  23   5    21596.56    21407.81    788.36 o 
   2  23   5     7252.87     7495.17    501.21 o 
   3  23   5     7487.70     7336.93    549.01 o 
   4  23   5    24564.72    23191.73    816.40 o 
   5  23   5     7777.10     9371.45    605.55 o 
   6  23   5    17082.99    15295.93    646.72 o 
   7  23   5    33193.55    32833.54   1111.98 o 
   8  23   5     1030.03     1431.78    410.19 o 
   9  23   5    12770.24    13756.75    513.69 o 
  10  23   5     5227.36     5456.56    438.63 o 
  11  23   5     3010.16     2323.68    675.30 o 
  12  23   5    10197.47    11064.55   1164.63 o 
  13  23   5     8207.20     8655.46    749.31 o 
 -13  24   5     6888.78     8431.87   1018.17 o 
 -12  24   5     2908.28     3130.38    542.01 o 
 -11  24   5     7850.60     7833.76    602.42 o 
 -10  24   5     1496.43     1050.98    448.87 o 
  -9  24   5     7536.02     7355.61    540.48 o 
  -8  24   5     5289.75     5776.73    411.22 o 
  -7  24   5     1913.08     1996.16    337.54 o 
  -6  24   5     4068.43     3781.44    374.43 o 
  -5  24   5    14235.77    13424.29    489.43 o 
  -4  24   5     5488.04     4756.58    387.19 o 
  -3  24   5    16212.34    15275.67    632.05 o 
  -2  24   5     2533.47     2720.29    564.22 o 
  -1  24   5     4619.57     5872.04    489.06 o 
   0  24   5     6249.26     5856.65    454.39 o 
   1  24   5     4848.15     5166.03    444.78 o 
   2  24   5     1751.11     1949.37    398.32 o 
   3  24   5    10103.19     9397.11    586.84 o 
   4  24   5     4694.59     3586.75    665.79 o 
   5  24   5     9615.33    10637.54    787.53 o 
   6  24   5     6109.83     6455.67    512.89 o 
   7  24   5     1186.65      924.32    386.41 o 
   8  24   5     5751.48     7015.83    510.59 o 
   9  24   5     9835.48    10429.01    566.88 o 
  10  24   5     1976.43     2157.12    708.76 o 
  11  24   5    12595.20    12174.49    702.26 o 
  12  24   5     1880.11     2369.00    600.50 o 
  13  24   5    10186.05     9613.67   1834.74 o 
 -12  25   5     2310.07      173.19   1314.13 o 
 -11  25   5     1409.50     1862.10    501.10 o 
 -10  25   5       93.28      146.13    436.61 o 
  -9  25   5      393.06      687.97    431.00 o 
  -8  25   5      266.23      222.17    379.34 o 
  -7  25   5     1462.25     1121.46    389.63 o 
  -6  25   5      905.41     1105.57    342.20 o 
  -5  25   5     3266.48     3497.88    398.71 o 
  -4  25   5     1497.33     1851.11    351.34 o 
  -3  25   5     4848.69     5000.29    508.57 o 
  -2  25   5      447.14      561.96    401.96 o 
  -1  25   5     7155.59     8978.54    610.12 o 
   0  25   5     2399.21     3070.40    417.86 o 
   1  25   5     5936.22     6417.02    475.74 o 
   2  25   5      429.65       47.68    371.22 o 
   3  25   5     4230.67     3835.71    497.85 o 
   4  25   5     1812.95     2163.45    478.08 o 
   5  25   5     3158.49     4226.01    550.07 o 
   6  25   5     1158.21     1264.66    437.68 o 
   7  25   5     1360.34     1988.91    479.35 o 
   8  25   5      216.39     -174.47    542.52 o 
   9  25   5      259.50     -434.97    434.97 o 
  10  25   5      100.46     -461.21    461.21 o 
  11  25   5     2106.68     1781.77    601.44 o 
 -10  26   5      508.02      725.14    446.03 o 
  -9  26   5       45.53     -416.74    416.74 o 
  -8  26   5     3176.27     3711.30    437.81 o 
  -7  26   5      466.34      482.09    369.06 o 
  -6  26   5     1554.60     1588.34    370.72 o 
  -5  26   5      776.49      381.28    360.47 o 
  -4  26   5      270.61      467.09    336.37 o 
  -3  26   5     3381.69     4043.96    427.87 o 
  -2  26   5     4005.45     4168.09    666.32 o 
  -1  26   5    12694.04    13117.43    658.82 o 
   0  26   5     7035.60     7681.08    555.37 o 
   1  26   5     9632.56    10087.24    560.67 o 
   2  26   5     2481.86     3047.67    487.64 o 
   3  26   5     2224.48     2052.81    494.68 o 
   4  26   5      401.71      231.14    457.14 o 
   5  26   5      559.41       72.51    448.01 o 
   6  26   5     2393.44     1495.49    504.04 o 
   7  26   5      686.79      250.29    592.57 o 
   8  26   5     4718.14     4503.25    578.12 o 
   9  26   5       66.23     -141.99    452.25 o 
  10  26   5      755.67       78.73    477.43 o 
  -9  27   5     2702.73     2872.15    496.30 o 
  -8  27   5    11307.09    12374.55    649.14 o 
  -7  27   5     7547.15     8184.42    499.72 o 
  -6  27   5     4837.59     6057.20    572.36 o 
  -5  27   5     2321.90     2972.46    484.41 o 
  -4  27   5      278.71      214.01    362.51 o 
  -3  27   5    16431.93    18552.57    859.14 o 
  -2  27   5     2118.04     3188.33    543.03 o 
  -1  27   5     5858.48     6589.93    562.85 o 
   0  27   5     2541.90     3463.26    564.11 o 
   1  27   5     4707.56     5469.15    501.57 o 
   2  27   5     3409.30     2601.86    560.07 o 
   3  27   5    18691.25    18945.96   1112.10 o 
   4  27   5      261.25      103.16    556.28 o 
   5  27   5     3697.14     4580.97   1285.77 o 
   6  27   5     5703.76     5744.90    730.18 o 
   7  27   5     4781.94     5020.43    725.63 o 
   8  27   5    10515.52    11239.67   1031.46 o 
   9  27   5     1757.43     1391.44    574.69 o 
  -7  28   5     4592.54     5880.74    473.59 o 
  -6  28   5     6168.09     5963.66    583.22 o 
  -5  28   5     1344.17     1445.01    469.81 o 
  -4  28   5    14757.42    15123.06    690.49 o 
  -3  28   5      494.73      328.59    504.53 o 
  -2  28   5     5819.96     5173.52    609.77 o 
  -1  28   5      629.62      726.37    496.69 o 
   0  28   5      270.46      553.67    488.44 o 
   1  28   5      564.29     1148.44    559.55 o 
   2  28   5     3683.85     3612.26    594.71 o 
   3  28   5      320.36       57.31    534.19 o 
   4  28   5    10988.21    12503.35    903.14 o 
   5  28   5     1890.03     1374.07    636.46 o 
   6  28   5     5399.97     4799.80    726.05 o 
   7  28   5     5335.30     5293.35    983.96 o 
  -5  29   5     8387.85     8455.57    624.68 o 
  -4  29   5      291.59      318.87    528.87 o 
  -3  29   5     5729.73     6566.80    659.78 o 
  -2  29   5      158.68      227.92    727.00 o 
  -1  29   5     2455.23     2058.19    820.80 o 
   0  29   5       41.38      170.83    791.46 o 
   1  29   5     2200.53     3236.60    636.99 o 
   2  29   5      114.87      874.94    603.38 o 
   3  29   5     5045.49     7206.22    715.23 o 
   4  29   5      438.19      350.00    596.15 o 
   5  29   5     6695.62     5813.50    906.51 o 
 -21   0   6    26836.18    27178.34   1959.69 o 
 -20   0   6      963.45      758.17   1367.16 o 
 -19   0   6    14995.21    15647.11   1828.29 o 
 -18   0   6     3907.61     4194.08   1130.15 o 
 -17   0   6     2019.27      106.91    955.32 o 
 -16   0   6     2963.51     2839.49    998.03 o 
 -15   0   6    29790.52    28010.47   1547.01 o 
 -14   0   6     3883.49     3212.39    885.64 o 
 -13   0   6    46895.24    41407.20   1104.97 o 
 -12   0   6      665.59      375.70    260.43 o 
 -11   0   6     9082.61     8034.87    324.90 o 
 -10   0   6      259.36      286.68    196.97 o 
  -9   0   6    11023.49    11460.76    314.10 o 
  -8   0   6    20363.50    18389.71    357.96 o 
  -7   0   6   103480.09   105570.88   1213.62 o 
  -6   0   6    45936.88    48215.43    696.02 o 
  -5   0   6   373329.06   364174.88   4218.86 o 
  -4   0   6    30326.80    29431.66    588.33 o 
  -3   0   6   359778.22   358876.78   4441.61 o 
  -2   0   6    40385.47    37445.25    557.81 o 
  -1   0   6    17538.99    17864.73    323.37 o 
   0   0   6    26615.12    25500.79    383.41 o 
   1   0   6    12690.11    14237.54    467.72 o 
   2   0   6    37185.25    34837.77    516.12 o 
   3   0   6   337546.66   340946.69   3996.10 o 
   4   0   6    22577.58    24623.16    405.10 o 
   5   0   6   368770.25   358357.22   4064.35 o 
   6   0   6    49121.45    46603.17    608.22 o 
   7   0   6   112757.69   110024.70   1259.79 o 
   8   0   6    16006.31    15256.39    349.30 o 
   9   0   6     6838.75     7266.38    276.62 o 
  10   0   6      327.01      -55.51    155.54 o 
  11   0   6     5734.10     5413.06    306.96 o 
  12   0   6      484.67       69.38    320.03 o 
  13   0   6    36866.96    33902.14    938.29 o 
  14   0   6     2405.10     2380.39    488.12 o 
  15   0   6    27713.49    27428.97   1261.67 o 
  16   0   6     3702.65     3049.24   1256.09 o 
  17   0   6     2696.51     1141.51   1062.53 o 
  18   0   6     2735.23     2027.56   1155.12 o 
  19   0   6    19786.96    24066.88   1794.45 o 
  20   0   6      598.74     1139.53   1266.75 o 
  21   0   6    33428.62    33394.49   2870.85 o 
 -21   1   6      725.85     2782.63    888.90 o 
 -20   1   6      100.32      568.95    815.14 o 
 -19   1   6     1133.44      984.85    801.55 o 
 -18   1   6     9509.86    10289.38    924.95 o 
 -17   1   6     1483.94      947.38    698.68 o 
 -16   1   6     9146.88    10938.65    857.03 o 
 -15   1   6     3102.40     4749.94    683.98 o 
 -14   1   6      310.08      209.29    388.49 o 
 -13   1   6     1035.67     1508.28    259.56 o 
 -12   1   6    13884.87    13692.14    325.99 o 
 -11   1   6    29605.20    29310.96    407.85 o 
 -10   1   6    52212.33    48085.86    499.71 o 
  -9   1   6   100250.70   100394.48    854.60 o 
  -8   1   6   167058.84   161182.89   1215.33 o 
  -7   1   6    96580.45    87448.62    732.66 o 
  -6   1   6    63640.13    58848.61    542.48 o 
  -5   1   6   276328.97   269565.22   2233.15 o 
  -4   1   6     6079.18     6346.74    165.79 o 
  -3   1   6   114134.84   120932.45   1137.63 o 
  -2   1   6    38546.48    40781.95    471.15 o 
  -1   1   6    20812.10    19243.60    238.28 o 
   0   1   6      324.05      333.06     82.62 o 
   1   1   6    18562.11    17240.27    222.91 o 
   2   1   6    46133.34    45467.62    439.01 o 
   3   1   6   112460.95   120819.80   1026.45 o 
   4   1   6     7297.93     7960.02    161.04 o 
   5   1   6   274740.25   275143.19   2192.59 o 
   6   1   6    49595.86    50401.26    466.93 o 
   7   1   6   117548.59   100659.41    844.05 o 
   8   1   6   163862.97   157922.42   1191.17 o 
   9   1   6   115519.81   110102.42    879.83 o 
  10   1   6    46705.09    45433.15    474.75 o 
  11   1   6    31828.11    29953.13    432.60 o 
  12   1   6    11975.02    12313.41    347.36 o 
  13   1   6     1234.04     1963.35    362.73 o 
  14   1   6      225.90       11.00    333.99 o 
  15   1   6     2630.59     3738.48    501.30 o 
  16   1   6     6732.38     8960.84    844.46 o 
  17   1   6     2219.90     3825.97    863.99 o 
  18   1   6     9943.54    11348.50    968.23 o 
  19   1   6     1133.13      903.78    839.49 o 
  20   1   6      106.49      126.82    875.15 o 
  21   1   6      908.20      821.37    908.74 o 
 -21   2   6     5822.70     8461.14    988.63 o 
 -20   2   6    16744.33    17724.83   1336.21 o 
 -19   2   6     8443.57     9696.65    968.92 o 
 -18   2   6    18284.37    21380.30   1124.51 o 
 -17   2   6    20022.31    18873.45   1043.64 o 
 -16   2   6     1856.15     2983.33    702.54 o 
 -15   2   6    12044.66    15848.03    774.83 o 
 -14   2   6       27.81      294.80    320.21 o 
 -13   2   6     8852.89     8302.42    360.04 o 
 -12   2   6     6455.73     7051.82    352.16 o 
 -11   2   6    10018.57     9334.95    252.95 o 
 -10   2   6    35422.40    33234.09    414.70 o 
  -9   2   6    11135.89    12494.39    228.41 o 
  -8   2   6     1145.09     1031.19    107.51 o 
  -7   2   6     4735.23     8314.80    266.05 o 
  -6   2   6    12103.90    11619.85    216.87 o 
  -5   2   6     2159.85     2612.98    125.52 o 
  -4   2   6   157536.64   162482.59   1420.14 o 
  -3   2   6     5627.05     5055.01    133.84 o 
  -2   2   6    23303.14    22614.24    305.93 o 
  -1   2   6    45515.66    41484.77    431.07 o 
   0   2   6    29898.27    30850.29    345.33 o 
   1   2   6    44840.15    39356.86    426.52 o 
   2   2   6    21339.18    21360.81    312.58 o 
   3   2   6     3953.80     3767.49    129.12 o 
   4   2   6   161458.86   163150.11   1298.10 o 
   5   2   6     1940.55     2143.27    140.24 o 
   6   2   6    10811.22     9709.02    175.56 o 
   7   2   6     6553.83     9750.58    238.24 o 
   8   2   6     1048.88      594.21    126.16 o 
   9   2   6     8480.11    10772.51    224.34 o 
  10   2   6    32231.66    31667.51    393.65 o 
  11   2   6     7716.62     7747.14    261.12 o 
  12   2   6     4089.03     4563.07    254.26 o 
  13   2   6     6313.22     6263.47    305.71 o 
  14   2   6       25.88     -133.17    334.71 o 
  15   2   6    10588.65    12366.27    913.14 o 
  16   2   6     2209.48     3742.34    584.04 o 
  17   2   6    20578.69    19997.82   1079.26 o 
  18   2   6    13146.26    15033.35   1531.45 o 
  19   2   6    11335.23    12954.89   1037.09 o 
  20   2   6    14495.31    15569.41   1177.03 o 
  21   2   6     8399.52    10092.00   1055.12 o 
 -21   3   6    10440.03    12528.88   1050.44 o 
 -20   3   6     5069.90     4520.35    917.52 o 
 -19   3   6     8097.24     8646.33    939.02 o 
 -18   3   6    10717.97    12740.24    969.86 o 
 -17   3   6    10886.09    15162.05   1158.20 o 
 -16   3   6     1294.96     1386.36    742.60 o 
 -15   3   6    19304.05    19981.83    673.05 o 
 -14   3   6       84.90      -59.43    281.62 o 
 -13   3   6    47035.94    43106.04    801.36 o 
 -12   3   6     2654.60     2780.37    282.50 o 
 -11   3   6     5103.36     4897.24    227.48 o 
 -10   3   6     7569.29     7199.92    205.68 o 
  -9   3   6    67842.95    68022.63    629.40 o 
  -8   3   6    16256.58    15788.46    257.46 o 
  -7   3   6    66953.32    59673.30    566.85 o 
  -6   3   6    10153.61     9700.61    189.83 o 
  -5   3   6    92155.08    85748.26    756.08 o 
  -4   3   6     1302.23     1567.88    108.37 o 
  -3   3   6    65194.33    73930.11    730.77 o 
  -2   3   6    16717.68    14251.27    213.71 o 
  -1   3   6    93579.02    87839.80    862.73 o 
   0   3   6     3911.45     3872.96    123.08 o 
   1   3   6    87206.16    83315.94    875.18 o 
   2   3   6    12360.63    11422.78    179.65 o 
   3   3   6    59809.68    69845.19    591.77 o 
   4   3   6     1836.77     2222.52    114.04 o 
   5   3   6    77630.74    74056.79    656.14 o 
   6   3   6     7929.79     7619.17    155.77 o 
   7   3   6    69982.34    59703.86    513.81 o 
   8   3   6    12774.00    13603.54    228.34 o 
   9   3   6    74437.95    72172.16    634.12 o 
  10   3   6     5011.47     4939.51    208.11 o 
  11   3   6     3555.46     3619.72    233.16 o 
  12   3   6     2976.91     3357.37    247.14 o 
  13   3   6    49318.66    45327.09    662.07 o 
  14   3   6      120.60     -329.06    329.06 o 
  15   3   6    18972.52    20781.46    655.77 o 
  16   3   6     1245.40      999.36    382.83 o 
  17   3   6    13224.69    16762.53   1014.86 o 
  18   3   6     9236.33    10861.65   1097.15 o 
  19   3   6     8515.95     8224.08    948.69 o 
  20   3   6     5672.23     5802.04    941.33 o 
  21   3   6    11067.69    12455.87   1274.20 o 
 -21   4   6     1432.73     2066.85    854.39 o 
 -20   4   6     1610.34     5899.38    921.28 o 
 -19   4   6    10659.22    12973.79   1011.53 o 
 -18   4   6    12019.19    13964.34    992.53 o 
 -17   4   6    21521.16    21557.61   1084.09 o 
 -16   4   6    12196.04    14563.63   1289.64 o 
 -15   4   6    24213.39    25070.24    781.63 o 
 -14   4   6     1772.30      635.86    297.16 o 
 -13   4   6     6334.23     6258.43    350.27 o 
 -12   4   6    13048.67    12408.95    423.97 o 
 -11   4   6      673.52      324.35    203.10 o 
 -10   4   6     2711.93     3352.60    192.28 o 
  -9   4   6    18280.30    21313.62    319.74 o 
  -8   4   6     5974.44     4827.16    169.25 o 
  -7   4   6     2013.77     2219.19    139.54 o 
  -6   4   6      884.57      789.70    109.32 o 
  -5   4   6   136008.13   144413.53   1240.43 o 
  -4   4   6      177.17      439.68    100.76 o 
  -3   4   6    42123.34    55301.35    679.97 o 
  -2   4   6    33554.10    36628.77    436.98 o 
  -1   4   6     1254.66     1617.01    145.40 o 
   0   4   6    72069.37    74507.97    721.81 o 
   1   4   6     2002.51     1758.20    114.47 o 
   2   4   6    33445.01    34422.08    374.04 o 
   3   4   6    51093.25    59142.42    914.18 o 
   4   4   6      163.68      374.96     84.41 o 
   5   4   6   143377.47   148193.77   1181.40 o 
   6   4   6     1181.96     1106.64    110.04 o 
   7   4   6     1322.01     2012.35    134.04 o 
   8   4   6     3911.24     3580.96    149.07 o 
   9   4   6    19330.49    21625.87    292.52 o 
  10   4   6     2514.35     2863.63    186.91 o 
  11   4   6      587.77      745.49    198.81 o 
  12   4   6     8981.18     8308.29    351.35 o 
  13   4   6     9550.79    10858.13    386.52 o 
  14   4   6     1651.77     1655.79    346.16 o 
  15   4   6    25397.68    24913.09    689.64 o 
  16   4   6     7615.84     7677.24    578.01 o 
  17   4   6    24205.27    23179.34    881.36 o 
  18   4   6     7718.48     8073.99    878.27 o 
  19   4   6    10325.61    12866.77   1217.89 o 
  20   4   6     1108.42     4408.29   1064.34 o 
  21   4   6     1697.02     2478.98   1062.48 o 
 -21   5   6      271.41     5037.87   1396.78 o 
 -20   5   6     1260.26     4220.34    859.78 o 
 -19   5   6     5246.69     5655.48    862.78 o 
 -18   5   6     6800.90     9237.63    882.66 o 
 -17   5   6    19705.81    20885.43   1059.09 o 
 -16   5   6     1778.96     1372.32    418.56 o 
 -15   5   6      782.13     1132.31    314.13 o 
 -14   5   6     5498.62     4779.54    347.09 o 
 -13   5   6     5094.16     5848.11    366.07 o 
 -12   5   6    15955.97    15407.19    402.84 o 
 -11   5   6    20828.99    23206.55    423.94 o 
 -10   5   6    18990.27    16668.42    342.17 o 
  -9   5   6    14363.39    14516.25    280.65 o 
  -8   5   6     1912.72     2193.73    155.36 o 
  -7   5   6    20950.94    19583.65    302.74 o 
  -6   5   6     2552.67     2202.50    136.40 o 
  -5   5   6   160239.13   154612.64   1322.41 o 
  -4   5   6    30437.32    27472.94    302.09 o 
  -3   5   6   102650.47   109526.41   1035.79 o 
  -2   5   6   127296.00   132242.30   1317.13 o 
  -1   5   6     3316.38     5656.54    163.47 o 
   0   5   6     2390.03     2451.23    121.32 o 
   1   5   6     5217.15     7050.07    207.20 o 
   2   5   6   125347.73   132695.86   1150.16 o 
   3   5   6    99341.90   104477.05    880.02 o 
   4   5   6    20241.77    22383.68    398.44 o 
   5   5   6   148164.98   146216.11   1196.11 o 
   6   5   6     2273.22     2201.74    121.42 o 
   7   5   6    22699.01    19449.20    271.02 o 
   8   5   6     1955.76     2307.22    144.86 o 
   9   5   6    17632.13    16522.80    295.85 o 
  10   5   6    12530.58    11771.00    313.12 o 
  11   5   6    31456.44    30880.32    492.55 o 
  12   5   6    11312.20    11119.84    384.07 o 
  13   5   6     8122.44     8684.88    444.27 o 
  14   5   6     3792.72     3897.77    334.36 o 
  15   5   6     1104.86     1355.92    399.11 o 
  16   5   6     2710.96     2133.57    493.11 o 
  17   5   6    23080.34    22929.95    844.86 o 
  18   5   6     5122.50     5175.59    991.91 o 
  19   5   6     6002.27     6059.12   1275.37 o 
  20   5   6     1279.77     1456.58   1013.30 o 
  21   5   6      236.83     5563.86   1105.62 o 
 -21   6   6     6919.39    11267.68   1644.44 o 
 -20   6   6     4191.04     4224.68   1883.65 o 
 -19   6   6     8350.17    10109.24   1511.57 o 
 -18   6   6      634.85     2057.02    714.09 o 
 -17   6   6     1552.89     1180.24    620.51 o 
 -16   6   6    30609.50    29448.61    715.15 o 
 -15   6   6    15521.90    15672.75    509.13 o 
 -14   6   6    21402.88    20691.64    532.00 o 
 -13   6   6    22632.24    21221.89    487.79 o 
 -12   6   6     3945.02     4096.52    286.44 o 
 -11   6   6     2256.34     2482.57    245.15 o 
 -10   6   6    93898.45    85900.08    976.80 o 
  -9   6   6    52912.23    53549.34    624.60 o 
  -8   6   6    43327.55    36097.62    436.30 o 
  -7   6   6    95946.75    90926.21    878.14 o 
  -6   6   6     4277.59     4249.19    157.77 o 
  -5   6   6    26407.92    24476.51    314.97 o 
  -4   6   6     3798.22     5518.14    183.84 o 
  -3   6   6   148538.08   141751.70   1534.61 o 
  -2   6   6   151056.94   144666.58   1686.01 o 
  -1   6   6     8751.94     8170.64    200.92 o 
   0   6   6   262737.28   268648.09   2587.38 o 
   1   6   6     5723.73     6511.40    166.75 o 
   2   6   6   120397.78   123813.72   1280.82 o 
   3   6   6   136437.11   134036.56   1080.38 o 
   4   6   6     5690.54     9517.46    602.50 o 
   5   6   6    21068.54    21342.84    258.93 o 
   6   6   6     4547.18     4852.45    164.71 o 
   7   6   6   100285.98    94839.48    828.92 o 
   8   6   6    30467.61    28637.15    366.56 o 
   9   6   6    63669.77    62451.68    637.77 o 
  10   6   6    85726.34    81390.67    847.36 o 
  11   6   6     2500.03     2080.27    262.15 o 
  12   6   6     3447.15     2888.80    330.24 o 
  13   6   6    19592.37    17535.46    495.66 o 
  14   6   6    22688.70    22979.56    616.22 o 
  15   6   6     9969.77    10528.44    528.69 o 
  16   6   6    23141.83    21910.48    775.33 o 
  17   6   6     2452.90     3006.98    528.23 o 
  18   6   6      457.82     1405.07    574.13 o 
  19   6   6     6976.99     8654.81   1401.16 o 
  20   6   6     4270.82     4895.16   1084.53 o 
  21   6   6     6679.88     7595.66   1134.38 o 
 -21   7   6     2442.66     -239.98   1329.39 o 
 -20   7   6      325.56      -83.34   1326.38 o 
 -19   7   6     1184.61     2537.15   1786.64 o 
 -18   7   6      552.86     -982.38   1124.85 o 
 -17   7   6     4916.52     4916.62    526.04 o 
 -16   7   6      910.00      990.22    379.41 o 
 -15   7   6     2491.00     2323.95    381.27 o 
 -14   7   6    14689.13    15276.85    510.47 o 
 -13   7   6    31364.87    31889.15    631.81 o 
 -12   7   6    20359.05    18782.88    457.97 o 
 -11   7   6    50112.26    52089.34    704.64 o 
 -10   7   6    44826.08    43736.71    639.84 o 
  -9   7   6    25124.67    25030.70    434.24 o 
  -8   7   6     1573.67     1266.87    168.25 o 
  -7   7   6     9611.71    10205.18    247.75 o 
  -6   7   6     7750.07     9340.82    229.13 o 
  -5   7   6    86772.46    87230.87    873.84 o 
  -4   7   6    31254.55    24680.66    326.26 o 
  -3   7   6   134016.19   145831.22   1576.05 o 
  -2   7   6    26384.93    24248.39    366.44 o 
  -1   7   6    14950.97    15018.01    257.66 o 
   0   7   6     5927.25     6140.35    166.58 o 
   1   7   6     9370.69    10640.25    212.00 o 
   2   7   6    26833.01    25177.12    337.64 o 
   3   7   6   144762.11   151148.88   1302.25 o 
   4   7   6    20971.71    19155.81    273.17 o 
   5   7   6   101032.47    96789.95    857.10 o 
   6   7   6     9527.30    10541.81    210.27 o 
   7   7   6    12648.15    11505.59    233.37 o 
   8   7   6     1861.59     1497.99    160.99 o 
   9   7   6    24121.18    23389.82    376.30 o 
  10   7   6    36327.91    39270.54    557.81 o 
  11   7   6    59826.27    57122.08    756.81 o 
  12   7   6    21587.38    21192.78    493.62 o 
  13   7   6    43236.12    40207.49    673.52 o 
  14   7   6    11941.99    12287.31    476.79 o 
  15   7   6     3699.48     2588.76    377.19 o 
  16   7   6     1164.57     1067.75    470.92 o 
  17   7   6     5541.94     6252.66    575.19 o 
  18   7   6      348.05     -410.74    541.06 o 
  19   7   6     1753.71     1763.57    818.70 o 
  20   7   6      293.76     -923.11    923.11 o 
  21   7   6     2588.01     3912.53   1052.97 o 
 -20   8   6      125.36     -976.13   1286.07 o 
 -19   8   6      727.56     1782.36   1320.40 o 
 -18   8   6     1040.14       19.65    891.82 o 
 -17   8   6     8273.71     7885.13    588.73 o 
 -16   8   6     4589.32     5640.14    474.20 o 
 -15   8   6     1354.74     1341.10    386.33 o 
 -14   8   6     8289.20     8829.99    510.84 o 
 -13   8   6     2536.33     2339.45    348.07 o 
 -12   8   6     2150.09     1706.44    285.68 o 
 -11   8   6    16785.54    17719.10    436.67 o 
 -10   8   6    10942.97    10455.49    446.47 o 
  -9   8   6    38741.54    39157.61    611.34 o 
  -8   8   6    19062.57    16321.91    350.76 o 
  -7   8   6    12518.70    12074.62    270.89 o 
  -6   8   6     1576.70     2328.00    147.79 o 
  -5   8   6     4524.48     5466.17    163.88 o 
  -4   8   6     3216.32     4334.85    167.24 o 
  -3   8   6     7264.48     7759.97    190.69 o 
  -2   8   6    15574.30    14013.63    293.77 o 
  -1   8   6    22276.85    25429.61    364.00 o 
   0   8   6    30071.70    32672.36    457.93 o 
   1   8   6    24488.14    27266.66    374.04 o 
   2   8   6     9790.70    10264.43    189.36 o 
   3   8   6     7689.52     6987.93    165.22 o 
   4   8   6     4772.40     5790.71    151.76 o 
   5   8   6     5920.71     6599.18    185.03 o 
   6   8   6     1472.53     1948.01    135.96 o 
   7   8   6     9028.00     9956.38    228.34 o 
   8   8   6    12332.16    12202.34    263.64 o 
   9   8   6    40463.76    39841.28    520.07 o 
  10   8   6     6887.52     6948.23    291.08 o 
  11   8   6    20223.61    19807.04    457.75 o 
  12   8   6     1907.11     1715.77    305.55 o 
  13   8   6     3027.90     3015.41    336.19 o 
  14   8   6    12557.26    13170.76    482.04 o 
  15   8   6     2094.44     2671.98    384.32 o 
  16   8   6     2844.36     3611.78    447.93 o 
  17   8   6    10580.00     9391.35    618.06 o 
  18   8   6      808.97     -122.35    509.15 o 
  19   8   6      648.52     2069.79    646.46 o 
  20   8   6      132.19     -871.73   1653.88 o 
 -20   9   6     2631.83     4248.23   1437.62 o 
 -19   9   6     3649.29     2401.60   1344.73 o 
 -18   9   6     3958.08     4528.31    669.01 o 
 -17   9   6     3301.60     3772.39    504.00 o 
 -16   9   6     2007.22     1863.64    425.60 o 
 -15   9   6     7080.06     7277.19    478.10 o 
 -14   9   6      198.51      503.13    346.58 o 
 -13   9   6    24869.56    26125.49    639.08 o 
 -12   9   6      984.10     1593.97    275.84 o 
 -11   9   6     2076.65     2414.07    274.87 o 
 -10   9   6     1651.28     1372.35    259.88 o 
  -9   9   6    34016.62    33322.18    563.48 o 
  -8   9   6      544.99      431.22    185.15 o 
  -7   9   6    23731.08    23431.00    389.48 o 
  -6   9   6     2330.75     1645.07    154.25 o 
  -5   9   6    10025.99     9485.28    213.50 o 
  -4   9   6    27858.52    25257.68    336.06 o 
  -3   9   6     6735.85     7795.57    195.78 o 
  -2   9   6     3757.97     4505.71    217.47 o 
  -1   9   6     9882.26    11158.11    259.24 o 
   0   9   6     1523.74     1245.36    136.66 o 
   1   9   6    15429.34    14979.23    300.15 o 
   2   9   6     5291.82     5198.93    194.25 o 
   3   9   6     4278.73     5252.27    170.63 o 
   4   9   6    26050.82    24301.64    317.48 o 
   5   9   6     9363.02     8921.85    197.44 o 
   6   9   6     1593.32     1032.64    127.85 o 
   7   9   6    25730.24    24235.85    358.95 o 
   8   9   6      751.26      395.23    190.56 o 
   9   9   6    30930.95    32278.70    548.89 o 
  10   9   6     1028.46      479.75    250.16 o 
  11   9   6     2532.19     2887.13    282.68 o 
  12   9   6     1263.37     1580.87    294.75 o 
  13   9   6    21337.80    23238.69    631.72 o 
  14   9   6      168.96      413.95    338.21 o 
  15   9   6     4768.04     5796.18    432.50 o 
  16   9   6     2860.33     2486.64    451.53 o 
  17   9   6     4005.05     4315.73    567.87 o 
  18   9   6     3468.16     2811.89    669.88 o 
  19   9   6     4471.22     4891.02    755.48 o 
  20   9   6     2965.76     3792.81   2751.12 o 
 -20  10   6     9234.80    11851.55   1687.69 o 
 -19  10   6     1303.56     4105.87   2536.74 o 
 -18  10   6     3613.31     4125.74    613.10 o 
 -17  10   6    10053.02    11120.07    587.12 o 
 -16  10   6     1752.66     2254.46    439.24 o 
 -15  10   6    17502.21    19016.10    633.04 o 
 -14  10   6      186.31      229.87    351.35 o 
 -13  10   6     8844.03     8932.59    474.09 o 
 -12  10   6    11114.91    11719.83    420.97 o 
 -11  10   6      864.97     1191.66    284.12 o 
 -10  10   6    33035.82    30510.82    586.99 o 
  -9  10   6      855.11     1266.90    270.22 o 
  -8  10   6     3049.91     2861.28    228.97 o 
  -7  10   6    13445.85    12554.58    290.88 o 
  -6  10   6     4801.90     6243.34    202.28 o 
  -5  10   6    82182.92    84489.53    837.11 o 
  -4  10   6     4093.12     4929.36    241.12 o 
  -3  10   6    87698.95    84839.95    908.87 o 
  -2  10   6    34486.40    37226.02    466.02 o 
  -1  10   6     2514.75     1891.47    158.95 o 
   0  10   6    17391.33    14100.57    305.11 o 
   1  10   6     1781.82     2006.29    172.92 o 
   2  10   6    36672.34    38285.55    545.47 o 
   3  10   6    59546.29    65925.81    777.27 o 
   4  10   6     2714.07     3585.42    154.89 o 
   5  10   6    78603.67    81045.46    799.62 o 
   6  10   6     3397.68     4556.79    189.55 o 
   7  10   6    18285.88    16240.89    301.62 o 
   8  10   6     4884.92     3898.13    251.19 o 
   9  10   6      722.59     1279.24    241.43 o 
  10  10   6    36013.00    32780.59    583.65 o 
  11  10   6      602.61      569.66    275.59 o 
  12  10   6    10886.08    11245.13    456.87 o 
  13  10   6     6071.31     6514.76    419.31 o 
  14  10   6      135.77      752.44    382.06 o 
  15  10   6    14511.84    15657.10    606.51 o 
  16  10   6     2613.63     3479.27    493.73 o 
  17  10   6    11696.09    12603.48    848.22 o 
  18  10   6     2311.25     3338.11    683.75 o 
  19  10   6     2102.42     1864.09    769.22 o 
  20  10   6     8217.67     5688.01   1128.46 o 
 -20  11   6      517.57     1048.08   1393.67 o 
 -19  11   6     3863.60     4846.82    814.75 o 
 -18  11   6      727.14     2655.39    562.11 o 
 -17  11   6     5718.81     6690.42    538.26 o 
 -16  11   6     2884.22     3312.42    481.62 o 
 -15  11   6     4835.59     7266.52    514.32 o 
 -14  11   6     2585.83     2320.30    415.34 o 
 -13  11   6    15300.66    17234.60    584.52 o 
 -12  11   6    13118.30    12167.53    495.04 o 
 -11  11   6      790.65      768.18    289.42 o 
 -10  11   6     7333.17     6811.15    359.71 o 
  -9  11   6     1563.47     1041.71    258.86 o 
  -8  11   6    18707.60    17012.74    435.09 o 
  -7  11   6     8329.18     8565.44    283.72 o 
  -6  11   6    15554.64    16355.61    293.54 o 
  -5  11   6    18932.94    17994.08    302.28 o 
  -4  11   6     6526.47     7134.23    192.50 o 
  -3  11   6     6830.50     7668.92    215.06 o 
  -2  11   6    28696.70    28413.36    385.79 o 
  -1  11   6     7408.67     7268.84    225.80 o 
   0  11   6      313.81      159.48    136.20 o 
   1  11   6    11373.87     9843.98    299.37 o 
   2  11   6    29064.85    30064.23    473.93 o 
   3  11   6     5190.95     6811.02    183.91 o 
   4  11   6    10122.43    10068.01    283.01 o 
   5  11   6    23698.85    20872.75    308.20 o 
   6  11   6    12571.91    14499.05    307.13 o 
   7  11   6    10497.60     9867.27    291.26 o 
   8  11   6    17010.07    15849.44    426.87 o 
   9  11   6     1984.71     2098.47    257.79 o 
  10  11   6     4665.75     4371.22    304.67 o 
  11  11   6      629.89      284.60    274.08 o 
  12  11   6    12613.47    13370.42    488.73 o 
  13  11   6    15646.17    17927.99    579.08 o 
  14  11   6     3652.37     3541.05    469.36 o 
  15  11   6     3251.32     5817.01    486.50 o 
  16  11   6     3251.58     4024.18    486.75 o 
  17  11   6     4138.67     4609.21    575.76 o 
  18  11   6      469.09     2111.11    673.44 o 
  19  11   6     3140.13     2220.48    927.11 o 
  20  11   6      830.71     2660.58   1077.95 o 
 -19  12   6     4033.05     5977.79    823.36 o 
 -18  12   6     1119.84     2391.53    589.47 o 
 -17  12   6      882.96     2788.98    535.05 o 
 -16  12   6      876.10     1042.83    470.77 o 
 -15  12   6    15826.95    18933.29    717.53 o 
 -14  12   6     1071.29      702.56    409.99 o 
 -13  12   6     6731.35     6718.00    448.52 o 
 -12  12   6     1766.00     1552.69    351.84 o 
 -11  12   6     5451.02     4542.58    360.93 o 
 -10  12   6     1178.43      758.00    275.53 o 
  -9  12   6     2549.86     3115.11    296.45 o 
  -8  12   6     3777.72     3609.93    267.98 o 
  -7  12   6     9157.64     9053.92    290.88 o 
  -6  12   6    16509.77    15815.00    320.96 o 
  -5  12   6    53535.41    51184.56    601.14 o 
  -4  12   6    29999.89    27906.36    359.92 o 
  -3  12   6    28226.65    27034.02    407.45 o 
  -2  12   6     1269.25     1931.97    156.08 o 
  -1  12   6    40545.09    38247.50    544.44 o 
   0  12   6     1728.28     1686.78    164.15 o 
   1  12   6    38667.71    38258.44    568.68 o 
   2  12   6     1973.50     2677.54    196.31 o 
   3  12   6    31343.58    27552.48    408.07 o 
   4  12   6    20428.66    22155.63    327.91 o 
   5  12   6    57133.39    53568.39    587.43 o 
   6  12   6    10310.18    12091.76    461.32 o 
   7  12   6     9903.58    10043.88    313.73 o 
   8  12   6     3181.65     3239.48    256.13 o 
   9  12   6     2572.94     3306.87    285.52 o 
  10  12   6      953.04      541.06    259.56 o 
  11  12   6     7341.68     6906.05    367.44 o 
  12  12   6     2223.68     2792.44    360.85 o 
  13  12   6    10223.72     9096.18    483.58 o 
  14  12   6      950.84      705.11    392.36 o 
  15  12   6    17564.54    20512.45    680.07 o 
  16  12   6     1272.93     1999.59    472.48 o 
  17  12   6      577.30     2713.16    550.47 o 
  18  12   6      699.00     2493.85    673.72 o 
  19  12   6     6363.99     9574.95   1324.47 o 
 -19  13   6     1592.13     2370.45    731.35 o 
 -18  13   6    13334.07    14547.38    867.12 o 
 -17  13   6     1990.16     3020.00    543.45 o 
 -16  13   6    10160.56     9890.00    627.06 o 
 -15  13   6     3509.77     2681.19    522.10 o 
 -14  13   6     2136.38     1276.95    431.07 o 
 -13  13   6     5436.92     4742.46    430.77 o 
 -12  13   6    11230.95    10535.76    486.07 o 
 -11  13   6    12071.81    12561.48    485.39 o 
 -10  13   6     5251.43     5525.25    405.19 o 
  -9  13   6    10100.08     9998.26    385.88 o 
  -8  13   6    32807.92    32707.92    580.66 o 
  -7  13   6     3249.00     3693.91    239.18 o 
  -6  13   6    47122.74    48578.75    625.68 o 
  -5  13   6    18136.58    19183.29    345.02 o 
  -4  13   6     8117.25     8977.58    306.61 o 
  -3  13   6     8896.30     8983.76    262.17 o 
  -2  13   6    38753.37    38676.44    567.61 o 
  -1  13   6     4276.91     7041.54    246.26 o 
   0  13   6      328.20      319.16    152.07 o 
   1  13   6     2664.03     5132.55    215.97 o 
   2  13   6    35843.77    36361.11    584.01 o 
   3  13   6     6006.84     7645.29    248.29 o 
   4  13   6     6938.45     7508.39    212.11 o 
   5  13   6    22852.99    21893.92    349.66 o 
   6  13   6    56727.81    54896.27    706.21 o 
   7  13   6     4975.48     5304.37    266.14 o 
   8  13   6    37323.35    34277.79    581.58 o 
   9  13   6    14888.37    14174.44    438.45 o 
  10  13   6     3250.74     3192.02    320.62 o 
  11  13   6    13904.80    16148.63    523.51 o 
  12  13   6    10186.35     9445.51    472.06 o 
  13  13   6     5111.34     5047.78    448.25 o 
  14  13   6     1423.20      969.74    452.45 o 
  15  13   6     5262.33     5126.22    492.87 o 
  16  13   6     7457.41     7787.96    567.14 o 
  17  13   6     2510.82     3228.21    545.99 o 
  18  13   6    11215.99    12465.29    976.49 o 
  19  13   6     1762.23     2890.66    907.94 o 
 -19  14   6       79.14     3243.61    693.72 o 
 -18  14   6      144.35      965.53    550.50 o 
 -17  14   6      813.42      349.45    499.17 o 
 -16  14   6      643.92      997.44    477.69 o 
 -15  14   6    12397.90    12982.74    645.52 o 
 -14  14   6     7355.70     7322.27    535.72 o 
 -13  14   6     9470.66     9280.08    533.21 o 
 -12  14   6     3247.93     2973.00    384.82 o 
 -11  14   6     1823.48     1289.60    335.60 o 
 -10  14   6     2913.19     2529.07    313.14 o 
  -9  14   6     5893.95     6971.09    352.18 o 
  -8  14   6     5418.98     6018.55    309.37 o 
  -7  14   6    21962.83    21588.11    460.83 o 
  -6  14   6    10442.04    11430.18    457.62 o 
  -5  14   6     9716.62    11530.84    326.22 o 
  -4  14   6    61609.60    62336.04    795.50 o 
  -3  14   6    46615.32    42160.70    609.16 o 
  -2  14   6     2941.02     4374.19    317.15 o 
  -1  14   6     4717.84     5722.92    247.02 o 
   0  14   6    15812.57    18070.47    380.98 o 
   1  14   6     3047.93     5280.35    231.65 o 
   2  14   6     2152.16     3642.40    226.54 o 
   3  14   6    38169.95    37532.17    646.52 o 
   4  14   6    44916.07    51661.88    691.49 o 
   5  14   6    13290.64    11936.72    407.17 o 
   6  14   6     6774.56     8262.12    286.53 o 
   7  14   6    31811.23    27914.29    530.30 o 
   8  14   6     4767.47     4812.06    318.41 o 
   9  14   6     7992.06     9342.74    380.37 o 
  10  14   6     4578.94     4334.36    355.15 o 
  11  14   6     1137.81      588.66    325.26 o 
  12  14   6     2705.48     2121.26    414.27 o 
  13  14   6     8323.27     8678.12    503.35 o 
  14  14   6     4558.32     4306.41    471.31 o 
  15  14   6    12991.57    12982.84    622.51 o 
  16  14   6      400.81      779.35    475.51 o 
  17  14   6      998.17      807.55    507.38 o 
  18  14   6      230.05     1324.66    657.32 o 
  19  14   6       88.53     3361.64   1043.47 o 
 -18  15   6      101.47     1287.58    624.80 o 
 -17  15   6     1095.50     1527.07    521.22 o 
 -16  15   6       74.49      509.83    481.02 o 
 -15  15   6      280.80     -436.41    436.41 o 
 -14  15   6     2615.87     2954.14    471.49 o 
 -13  15   6    10418.36    10028.59    553.20 o 
 -12  15   6     3736.94     3797.29    402.65 o 
 -11  15   6     2387.77     2585.53    363.54 o 
 -10  15   6     4685.35     4664.55    361.57 o 
  -9  15   6     8040.05     9044.11    388.57 o 
  -8  15   6     2500.99     3251.09    276.42 o 
  -7  15   6     8130.00     8840.19    329.06 o 
  -6  15   6    13900.41    14177.27    371.48 o 
  -5  15   6    32303.08    29964.90    508.60 o 
  -4  15   6    13960.86    14639.36    370.21 o 
  -3  15   6    17700.51    19325.17    415.46 o 
  -2  15   6     5421.41     5803.58    289.37 o 
  -1  15   6     7340.39     6127.58    287.85 o 
   0  15   6      162.77        0.68    188.54 o 
   1  15   6     8374.32     7467.91    301.21 o 
   2  15   6     8733.49     8734.09    344.18 o 
   3  15   6    28442.10    27751.97    551.81 o 
   4  15   6    22335.19    19313.81    492.59 o 
   5  15   6    20178.66    21701.05    470.45 o 
   6  15   6    14161.23    14269.31    463.43 o 
   7  15   6     5058.72     5219.51    325.56 o 
   8  15   6     2811.27     2899.60    279.11 o 
   9  15   6    11316.59    11723.64    488.36 o 
  10  15   6     5047.19     5660.12    381.50 o 
  11  15   6     1482.88     1678.65    352.30 o 
  12  15   6     3036.18     2224.10    393.35 o 
  13  15   6    11699.46    11907.29    552.14 o 
  14  15   6     3655.99     3690.41    473.93 o 
  15  15   6      439.00     -201.01    442.56 o 
  16  15   6       54.36      365.50    474.86 o 
  17  15   6     1142.91     1366.47    595.04 o 
  18  15   6      100.07     1553.22    708.80 o 
 -18  16   6      219.87     1974.71    632.59 o 
 -17  16   6     6977.59     5936.57    689.95 o 
 -16  16   6       85.20     -136.62    469.23 o 
 -15  16   6     7470.80     7383.34    575.35 o 
 -14  16   6      346.05       42.75    425.34 o 
 -13  16   6     1779.90     1624.30    431.69 o 
 -12  16   6      593.41      410.36    361.98 o 
 -11  16   6     1398.77     1855.51    353.56 o 
 -10  16   6     3834.21     3838.16    359.59 o 
  -9  16   6     4955.37     5507.93    360.39 o 
  -8  16   6     9550.05    10603.87    379.99 o 
  -7  16   6    39184.74    37667.43    621.93 o 
  -6  16   6    14608.24    14553.40    382.66 o 
  -5  16   6    60611.07    59357.24    846.09 o 
  -4  16   6     1053.48     1082.67    197.64 o 
  -3  16   6    23982.35    26187.73    507.58 o 
  -2  16   6     5104.68     5489.58    314.55 o 
  -1  16   6      136.80     -163.27    215.21 o 
   0  16   6     8279.37    11390.46    393.61 o 
   1  16   6      209.85      343.01    215.17 o 
   2  16   6     4676.53     5541.99    313.53 o 
   3  16   6    23223.23    23972.62    559.45 o 
   4  16   6     1061.80     1188.27    232.01 o 
   5  16   6    55178.96    56958.83    832.59 o 
   6  16   6    20438.75    18341.20    469.34 o 
   7  16   6    30001.06    30917.40    616.28 o 
   8  16   6    15021.95    14689.96    441.03 o 
   9  16   6     7383.04     8087.40    386.71 o 
  10  16   6     5767.35     5334.59    382.49 o 
  11  16   6     1924.08     2740.30    380.50 o 
  12  16   6      384.90      214.32    367.91 o 
  13  16   6     1631.08     1955.18    423.73 o 
  14  16   6      553.22        0.72    423.80 o 
  15  16   6     6198.12     5990.84    536.67 o 
  16  16   6       69.82     -506.40    506.40 o 
  17  16   6     4555.46     3920.50    655.75 o 
  18  16   6      344.72     1477.32    721.26 o 
 -17  17   6     4745.55     3432.80    654.84 o 
 -16  17   6     7809.18     7110.33    687.06 o 
 -15  17   6     6314.19     7181.38    586.44 o 
 -14  17   6      368.29      306.25    439.15 o 
 -13  17   6     8451.37     9195.03    553.29 o 
 -12  17   6     1474.61     1292.51    403.92 o 
 -11  17   6     1974.70     1387.93    366.14 o 
 -10  17   6     6610.95     6738.60    550.50 o 
  -9  17   6     5115.48     5651.19    373.32 o 
  -8  17   6    26186.48    25515.97    557.84 o 
  -7  17   6    17642.33    18994.99    461.94 o 
  -6  17   6     7188.29     7609.29    331.94 o 
  -5  17   6     7483.42     8179.16    319.98 o 
  -4  17   6     1804.18     2138.33    227.70 o 
  -3  17   6     1782.41     2309.57    217.80 o 
  -2  17   6     2578.55     2275.51    411.89 o 
  -1  17   6      483.50      648.11    236.97 o 
   0  17   6       78.59      -65.65    241.66 o 
   1  17   6      366.01      346.55    229.59 o 
   2  17   6     3256.16     3009.54    279.82 o 
   3  17   6     1178.62     1842.85    272.08 o 
   4  17   6     1359.56     1412.17    279.20 o 
   5  17   6     7157.47     8423.26    368.04 o 
   6  17   6     7748.98     8239.21    395.40 o 
   7  17   6    26379.71    25151.23    584.08 o 
   8  17   6    21722.83    21643.70    520.54 o 
   9  17   6     4079.61     5070.30    421.25 o 
  10  17   6     5210.25     5007.70    387.34 o 
  11  17   6     1283.52      798.82    356.75 o 
  12  17   6     2119.97     1937.01    399.15 o 
  13  17   6     7061.04     8290.18    519.45 o 
  14  17   6      228.77       12.92    431.89 o 
  15  17   6     7276.44     8341.73    577.00 o 
  16  17   6    11045.32     9799.74    714.25 o 
  17  17   6     5935.30     5160.46    814.16 o 
 -17  18   6       69.93     1131.95    601.87 o 
 -16  18   6     4936.99     5857.74    664.65 o 
 -15  18   6     1392.77     1996.78    518.30 o 
 -14  18   6     6776.62     5276.44    556.76 o 
 -13  18   6       14.48     -404.01    404.01 o 
 -12  18   6     5602.28     5515.86    479.28 o 
 -11  18   6     6453.86     5662.61    459.68 o 
 -10  18   6     7347.74     7366.89    428.38 o 
  -9  18   6     6528.23     6030.29    382.72 o 
  -8  18   6     7662.51     6852.20    357.46 o 
  -7  18   6     1910.49     2170.46    270.29 o 
  -6  18   6    22794.78    22720.63    583.75 o 
  -5  18   6     1850.07     2081.02    271.98 o 
  -4  18   6    16694.42    17644.60    464.79 o 
  -3  18   6     1702.29     1905.66    284.45 o 
  -2  18   6     1103.29      891.93    264.96 o 
  -1  18   6    11960.73    12864.22    435.74 o 
   0  18   6     1625.13     1695.99    264.30 o 
   1  18   6     9631.47    11928.86    408.58 o 
   2  18   6     1142.53     1176.71    261.33 o 
   3  18   6     2716.25     3447.13    311.51 o 
   4  18   6    18305.35    18675.72    536.88 o 
   5  18   6     1507.82     1672.41    280.97 o 
   6  18   6    25097.35    23997.30    504.95 o 
   7  18   6     1429.42     1398.37    288.32 o 
   8  18   6     4770.36     4706.64    327.79 o 
   9  18   6     4045.97     4137.31    353.84 o 
  10  18   6     6014.35     6200.64    411.16 o 
  11  18   6     5263.84     4849.77    418.83 o 
  12  18   6     6950.37     7194.60    480.52 o 
  13  18   6       23.14     -393.99    393.99 o 
  14  18   6     5234.18     4978.90    507.39 o 
  15  18   6      869.49     1408.16    559.91 o 
  16  18   6     3082.22     3013.39    653.05 o 
  17  18   6       91.03     2585.97    646.39 o 
 -16  19   6     2281.69     2888.66    604.48 o 
 -15  19   6     1082.24     1176.03    517.01 o 
 -14  19   6     3522.54     4374.83    968.45 o 
 -13  19   6    10734.61    10452.94    584.16 o 
 -12  19   6      608.62      401.46    393.15 o 
 -11  19   6     2517.53     2343.39    407.65 o 
 -10  19   6      114.99      110.70    344.36 o 
  -9  19   6     9445.21     9652.86    441.40 o 
  -8  19   6     5875.87     6367.00    358.11 o 
  -7  19   6    30097.79    31287.28    606.98 o 
  -6  19   6     2457.42     2731.31    314.83 o 
  -5  19   6     3082.68     4345.45    305.91 o 
  -4  19   6     4690.78     4835.09    318.31 o 
  -3  19   6    10144.67    13847.31    567.66 o 
  -2  19   6     4399.26     5689.13    452.75 o 
  -1  19   6     1309.35     1001.25    282.92 o 
   0  19   6        9.08      309.00    260.58 o 
   1  19   6     1149.53     1584.87    278.94 o 
   2  19   6     3500.78     4244.40    333.63 o 
   3  19   6    12612.86    14434.73    522.19 o 
   4  19   6     3395.40     3268.35    342.42 o 
   5  19   6     1908.79     2765.33    304.61 o 
   6  19   6     2892.38     3132.41    321.59 o 
   7  19   6    29864.03    31536.49    657.72 o 
   8  19   6     4001.74     3950.71    334.00 o 
   9  19   6    11206.52    11334.47    460.43 o 
  10  19   6       96.92      504.47    334.82 o 
  11  19   6     2934.97     3023.55    407.99 o 
  12  19   6      492.61      163.29    388.02 o 
  13  19   6    13518.13    13409.55    605.84 o 
  14  19   6     2204.58     2109.60    549.24 o 
  15  19   6     1588.50      754.26    600.93 o 
  16  19   6     2863.10     4732.04    685.18 o 
 -16  20   6      612.49      803.10    534.36 o 
 -15  20   6     4522.91     5397.23   1116.63 o 
 -14  20   6     2304.95     3633.89    575.77 o 
 -13  20   6     4853.10     4287.63    493.37 o 
 -12  20   6     3199.06     2783.29    441.91 o 
 -11  20   6     1982.56     1771.16    406.50 o 
 -10  20   6    20198.11    20443.47    646.90 o 
  -9  20   6     3967.84     4334.27    404.07 o 
  -8  20   6     2260.45     2857.22    340.50 o 
  -7  20   6     6660.42     8514.53    390.41 o 
  -6  20   6     3596.39     2815.46    324.64 o 
  -5  20   6     3729.61     3192.00    356.66 o 
  -4  20   6     5518.52     5690.82    348.58 o 
  -3  20   6     9116.27     8969.24    488.05 o 
  -2  20   6     9315.10     9123.99    447.40 o 
  -1  20   6     2020.98     2098.36    318.50 o 
   0  20   6    16465.71    17449.75    556.28 o 
   1  20   6     3217.45     3545.79    337.29 o 
   2  20   6     5787.69     5754.59    373.78 o 
   3  20   6     9701.02    10310.13    453.84 o 
   4  20   6     8699.82     8470.32    570.02 o 
   5  20   6     5796.85     5215.88    348.22 o 
   6  20   6     3379.49     3499.63    361.61 o 
   7  20   6     7800.99    10835.40    616.50 o 
   8  20   6     2135.52     2627.61    434.15 o 
   9  20   6     6389.44     6076.96    402.27 o 
  10  20   6    16864.44    18705.06    580.65 o 
  11  20   6     1552.28     1504.35    387.79 o 
  12  20   6     2027.65     2615.88    430.24 o 
  13  20   6     7095.49     7014.47    721.90 o 
  14  20   6     3632.96     5344.00    644.21 o 
  15  20   6     4452.80     5206.49    640.44 o 
  16  20   6      979.05     1176.79    760.05 o 
 -15  21   6     1834.35     3444.30    773.23 o 
 -14  21   6      275.15      843.69    519.90 o 
 -13  21   6     1127.40     2116.71    526.27 o 
 -12  21   6     3049.32     4236.53    501.53 o 
 -11  21   6     1111.64     1555.63    404.37 o 
 -10  21   6     2504.90     3458.61    426.32 o 
  -9  21   6     8979.13     9121.93    482.79 o 
  -8  21   6    19377.52    17813.91    537.47 o 
  -7  21   6     1298.88     1871.27    311.25 o 
  -6  21   6    17384.51    15522.92    512.71 o 
  -5  21   6     4103.78     5052.60    342.58 o 
  -4  21   6     1503.63     2165.66    280.11 o 
  -3  21   6     6283.23     5654.94    471.83 o 
  -2  21   6     2593.29     3186.72    372.50 o 
  -1  21   6    13138.21    13524.57    541.38 o 
   0  21   6     8492.02     9173.00    449.90 o 
   1  21   6    21213.40    19523.43    611.76 o 
   2  21   6     2308.69     2189.90    344.46 o 
   3  21   6     7462.48     6919.53    611.37 o 
   4  21   6     1137.75     1186.71    367.79 o 
   5  21   6     2980.06     3409.42    474.26 o 
   6  21   6    10791.09    11201.43    788.14 o 
   7  21   6     1709.45     1936.80    377.63 o 
   8  21   6    12348.63    12968.81    506.60 o 
   9  21   6     6114.66     6087.85    404.24 o 
  10  21   6     1557.70     1955.06    376.17 o 
  11  21   6     1526.37     1552.98    393.86 o 
  12  21   6     4905.27     4772.65    470.11 o 
  13  21   6     1177.37     1836.96    558.97 o 
  14  21   6      186.38     -198.13    555.46 o 
  15  21   6     2887.99     1582.63    589.52 o 
 -14  22   6     4771.66     5450.81    614.21 o 
 -13  22   6     7170.11     8178.12    640.11 o 
 -12  22   6     2377.71     2917.41    520.67 o 
 -11  22   6     2362.24     2770.07    449.24 o 
 -10  22   6     5582.32     6086.71    584.13 o 
  -9  22   6       38.18      500.66    355.66 o 
  -8  22   6     2936.06     3303.66    355.94 o 
  -7  22   6     6452.23     6181.34    392.01 o 
  -6  22   6     1655.70     1512.64    325.37 o 
  -5  22   6    30966.99    29863.29    662.19 o 
  -4  22   6     4076.33     3736.32    352.26 o 
  -3  22   6     8786.97     9383.63    618.37 o 
  -2  22   6    13340.89    15184.08    645.75 o 
  -1  22   6     5831.65     6457.09    445.96 o 
   0  22   6    27573.13    26119.21    738.57 o 
   1  22   6     3979.30     4600.03    414.98 o 
   2  22   6    17569.48    15121.26    604.54 o 
   3  22   6     6205.56     6619.26    640.23 o 
   4  22   6     3569.31     3978.22    479.94 o 
   5  22   6    25833.80    27961.19    906.80 o 
   6  22   6     1367.21     1700.20    350.82 o 
   7  22   6     9213.75     8117.81    480.50 o 
   8  22   6     4733.68     4435.19    459.13 o 
   9  22   6       40.93       57.04    335.01 o 
  10  22   6     8595.76     8804.60    481.56 o 
  11  22   6     2037.23     2331.53    424.67 o 
  12  22   6     3764.83     3060.41    561.78 o 
  13  22   6     5301.38     4631.12    612.98 o 
  14  22   6     3255.35     3656.18    617.63 o 
 -13  23   6    11751.28    11458.92    706.31 o 
 -12  23   6     6849.16     7759.24    623.14 o 
 -11  23   6    10161.39    11079.58    745.78 o 
 -10  23   6     5734.93     5129.88    518.79 o 
  -9  23   6     4626.26     5160.60    436.94 o 
  -8  23   6     2462.56     2083.47    352.07 o 
  -7  23   6    16088.13    17829.22    540.23 o 
  -6  23   6     2700.20     2027.85    345.53 o 
  -5  23   6    11999.93    13131.93    588.09 o 
  -4  23   6     6235.43     6842.15    410.13 o 
  -3  23   6    24523.39    24266.79    915.33 o 
  -2  23   6     7520.68     8670.78    556.53 o 
  -1  23   6    10424.72    11935.16    552.02 o 
   0  23   6     3662.45     4268.86    417.94 o 
   1  23   6    16256.21    16367.55    655.29 o 
   2  23   6     4733.48     5302.93    453.49 o 
   3  23   6    29073.66    26535.79   1006.92 o 
   4  23   6     7460.11     8145.50    587.88 o 
   5  23   6    14211.70    12456.19    691.40 o 
   6  23   6     2874.49     2800.90    441.22 o 
   7  23   6    18624.15    18515.89    644.10 o 
   8  23   6     1529.22      676.25    435.86 o 
   9  23   6     7467.50     7913.37    444.27 o 
  10  23   6     3724.27     4402.52    423.51 o 
  11  23   6    13476.84    13265.79   1080.78 o 
  12  23   6     4307.99     4350.01    721.14 o 
  13  23   6    12921.60    13769.58    890.56 o 
 -12  24   6     1729.28     2611.17    583.47 o 
 -11  24   6    16500.25    17954.25    765.13 o 
 -10  24   6     4031.55     4358.54    513.86 o 
  -9  24   6    12491.73    13062.81    635.02 o 
  -8  24   6     4118.04     4364.65    395.00 o 
  -7  24   6     6322.02     6392.79    397.86 o 
  -6  24   6       41.30      284.64    317.26 o 
  -5  24   6    10875.17    10993.14    508.78 o 
  -4  24   6      578.09      353.52    330.99 o 
  -3  24   6     4381.46     4890.56    511.04 o 
  -2  24   6     7603.31     7882.61    798.25 o 
  -1  24   6    32455.84    31581.21    927.47 o 
   0  24   6    19834.06    20874.03    710.50 o 
   1  24   6    24842.67    25530.06    770.35 o 
   2  24   6     5747.08     5779.29    522.78 o 
   3  24   6     3000.00     2475.44    424.38 o 
   4  24   6      360.74      180.39    440.86 o 
   5  24   6     8059.92     7627.17    606.54 o 
   6  24   6       41.66     -375.90    375.90 o 
   7  24   6     6725.68     6400.79    480.99 o 
   8  24   6     6004.54     4609.88    489.93 o 
   9  24   6    12169.78    12790.65    616.47 o 
  10  24   6     4222.74     4787.03    561.38 o 
  11  24   6    17123.57    18515.19    792.12 o 
  12  24   6     1232.16     1084.99    526.57 o 
 -11  25   6     2630.78     2442.40    543.93 o 
 -10  25   6     2537.22     1978.41    470.93 o 
  -9  25   6    14034.81    13278.81    642.42 o 
  -8  25   6      514.33      760.32    383.22 o 
  -7  25   6    16821.25    17628.21    578.05 o 
  -6  25   6     1966.29     2176.04    364.45 o 
  -5  25   6     8661.65     9352.69    496.49 o 
  -4  25   6     8176.22     9420.39    531.43 o 
  -3  25   6      320.49      207.24    456.12 o 
  -2  25   6    24203.95    24907.35    854.44 o 
  -1  25   6     1054.12     1094.15    629.22 o 
   0  25   6     2307.22     2319.85    415.95 o 
   1  25   6      701.39     1171.00    401.43 o 
   2  25   6    29584.24    27969.65    843.42 o 
   3  25   6      205.37     -126.55    427.68 o 
   4  25   6    12919.99    12376.68    701.39 o 
   5  25   6    10027.93    10151.33    768.88 o 
   6  25   6     2686.50     2828.60    472.95 o 
   7  25   6    14777.02    15278.07    772.72 o 
   8  25   6      403.31      350.07    607.35 o 
   9  25   6    12337.25    12750.19    655.63 o 
  10  25   6     3854.43     4234.32    547.27 o 
  11  25   6     2445.59     2598.52    523.64 o 
 -10  26   6      110.14      695.89    443.26 o 
  -9  26   6     3025.00     2492.20    477.47 o 
  -8  26   6      646.99      298.53    387.31 o 
  -7  26   6     2613.45     2557.59    443.64 o 
  -6  26   6      167.16     -384.01    470.37 o 
  -5  26   6     4232.61     3916.94    445.82 o 
  -4  26   6       62.79      203.06    382.80 o 
  -3  26   6    20323.77    20515.81    807.46 o 
  -2  26   6      313.42      302.59    438.71 o 
  -1  26   6     1484.52     1575.82    454.34 o 
   0  26   6     1082.68     1197.24    594.65 o 
   1  26   6     2171.60     1793.66    498.39 o 
   2  26   6      195.23     -385.38    385.38 o 
   3  26   6    13743.42    15507.54    753.16 o 
   4  26   6       83.61     -260.66    505.82 o 
   5  26   6     4946.63     4391.57    668.11 o 
   6  26   6      120.99      -61.12    464.07 o 
   7  26   6     2555.48     2605.35    659.16 o 
   8  26   6      994.86      302.17    622.77 o 
   9  26   6     1890.91     1920.07    553.86 o 
  10  26   6      120.75      120.65    628.42 o 
  -9  27   6      254.93      958.45    454.68 o 
  -8  27   6     2259.48     2444.55    436.43 o 
  -7  27   6     1925.50     2162.48    460.69 o 
  -6  27   6     6332.43     6745.45    593.92 o 
  -5  27   6     6728.81     7907.51    977.17 o 
  -4  27   6     4483.03     5429.44    528.53 o 
  -3  27   6     8167.53     9137.73    698.98 o 
  -2  27   6     1065.90      171.89    503.07 o 
  -1  27   6     3817.55     4730.91    795.92 o 
   0  27   6      971.50     1448.54    517.06 o 
   1  27   6     2723.92     2892.78    557.07 o 
   2  27   6      813.06      397.32    529.57 o 
   3  27   6     9390.71     8700.14    735.47 o 
   4  27   6     3028.69     3117.10    641.96 o 
   5  27   6    10308.14    11664.41   1224.33 o 
   6  27   6     4031.75     3890.43    698.65 o 
   7  27   6     2463.41     1924.47    659.21 o 
   8  27   6     1940.90     2865.81    699.32 o 
   9  27   6      175.13     -281.77    575.88 o 
  -7  28   6     7764.28     8304.49    650.66 o 
  -6  28   6      221.07      568.96    479.98 o 
  -5  28   6     3814.28     5226.36    555.39 o 
  -4  28   6      409.08      357.13    445.76 o 
  -3  28   6      830.11     1819.21    555.09 o 
  -2  28   6     1910.53     1916.77    541.43 o 
  -1  28   6     4801.89     5859.10    635.01 o 
   0  28   6       62.45      -39.16    492.93 o 
   1  28   6     3852.57     4656.56    682.34 o 
   2  28   6     1402.81     1673.41    565.37 o 
   3  28   6     1106.59      807.31    584.36 o 
   4  28   6      648.57      842.81    608.10 o 
   5  28   6     3339.74     7453.23   1737.49 o 
   6  28   6      289.56      619.70    640.49 o 
   7  28   6     4836.31     5275.39    765.16 o 
  -4  29   6     1408.09      867.82    473.72 o 
  -3  29   6    11245.76    11505.21    775.52 o 
  -2  29   6     1504.89     2046.47    577.67 o 
  -1  29   6     7570.26     7511.22    690.07 o 
   0  29   6       25.94     -157.33    518.55 o 
   1  29   6     5628.52     6218.97   1075.28 o 
   2  29   6     2420.80     2345.60    717.87 o 
   3  29   6    15154.46    15289.31    915.84 o 
   4  29   6     1231.67     2015.68    704.03 o 
 -21   1   7     1525.33     2266.75    873.75 o 
 -20   1   7      294.24     1856.30    857.72 o 
 -19   1   7     2316.38     2201.47    819.08 o 
 -18   1   7     2772.77     2412.27    773.23 o 
 -17   1   7     3768.59     4371.67    771.81 o 
 -16   1   7     1072.52      501.13    655.73 o 
 -15   1   7     8283.91     8553.07    752.78 o 
 -14   1   7      228.30      -60.02    377.71 o 
 -13   1   7    13171.52    11905.20    412.39 o 
 -12   1   7    10424.36     9696.69    301.93 o 
 -11   1   7     7996.43     8433.03    228.27 o 
 -10   1   7     3381.87     3217.95    173.98 o 
  -9   1   7    12410.42    13694.69    242.33 o 
  -8   1   7     9990.67    10426.27    200.09 o 
  -7   1   7     8630.79    10533.51    442.64 o 
  -6   1   7     1794.81     1436.66    119.84 o 
  -5   1   7    19721.19    20864.79    364.34 o 
  -4   1   7    24312.19    24607.95    335.96 o 
  -3   1   7     4102.72     3787.99    142.20 o 
  -2   1   7     1185.08      992.57    103.40 o 
  -1   1   7     5762.56     6730.71    157.50 o 
   0   1   7     2424.13     1813.05    123.23 o 
   1   1   7     5674.40     6397.42    163.23 o 
   2   1   7      868.35      718.51     96.21 o 
   3   1   7     6252.26     6149.15    150.01 o 
   4   1   7    38533.46    33282.42    425.21 o 
   5   1   7    30580.55    28483.93    322.18 o 
   6   1   7     2837.94     2753.46    133.71 o 
   7   1   7    11868.13    13300.08    469.57 o 
   8   1   7     8244.70     8782.86    204.47 o 
   9   1   7    12002.61    13649.15    253.19 o 
  10   1   7     3761.53     3900.66    198.40 o 
  11   1   7     8164.44     9126.23    279.32 o 
  12   1   7     7470.39     7723.65    324.61 o 
  13   1   7    12725.67    13008.07    448.42 o 
  14   1   7      324.26     -332.32    332.32 o 
  15   1   7     9749.61     9784.93    603.14 o 
  16   1   7      697.50      789.20    687.24 o 
  17   1   7     4090.44     5022.97    822.40 o 
  18   1   7     1900.47     2394.26    814.12 o 
  19   1   7     2100.53     2181.85    879.36 o 
  20   1   7      185.91     -845.40    845.40 o 
  21   1   7     1191.06        9.41    895.90 o 
 -21   2   7     6445.72    10883.69   1030.72 o 
 -20   2   7     2098.98     4475.08    901.99 o 
 -19   2   7     4724.27     9186.21    950.73 o 
 -18   2   7     1262.65     1454.73    889.74 o 
 -17   2   7    10859.89    14436.79    959.53 o 
 -16   2   7    11296.73    12495.35    887.93 o 
 -15   2   7    42255.52    42169.59   1169.95 o 
 -14   2   7     2468.65     2446.31    378.75 o 
 -13   2   7    14475.98    14776.85    450.17 o 
 -12   2   7     2635.58     3431.37    295.09 o 
 -11   2   7     1552.28     1654.48    192.67 o 
 -10   2   7     7754.31     8058.45    208.92 o 
  -9   2   7     2076.52     2119.72    143.80 o 
  -8   2   7     1090.47      924.03    121.47 o 
  -7   2   7   118480.70   109808.31    961.80 o 
  -6   2   7     9740.93    10105.25    208.17 o 
  -5   2   7   334584.47   343406.97   3115.25 o 
  -4   2   7     9485.06     7144.97    175.16 o 
  -3   2   7   191921.03   199985.69   1834.72 o 
  -2   2   7     5480.44     6325.70    187.68 o 
  -1   2   7    57723.60    57831.71    601.56 o 
   0   2   7    57733.47    64239.64    697.89 o 
   1   2   7    66248.80    64463.30    678.73 o 
   2   2   7     4372.59     5191.55    153.95 o 
   3   2   7   195018.45   201802.81   1813.52 o 
   4   2   7    12643.51     9743.26    181.78 o 
   5   2   7   337185.69   348186.97   2640.28 o 
   6   2   7    10645.05    10678.91    197.56 o 
   7   2   7   105978.05   102579.17    858.14 o 
   8   2   7     1513.05     1374.76    139.92 o 
   9   2   7     1353.61     1257.02    148.21 o 
  10   2   7    11684.06    12038.84    275.57 o 
  11   2   7     1478.55     1735.36    220.15 o 
  12   2   7     1699.63     2340.01    241.41 o 
  13   2   7    14687.44    14728.47    448.05 o 
  14   2   7     2294.40     1089.62    401.43 o 
  15   2   7    38014.14    40174.22   1061.18 o 
  16   2   7    15566.08    16240.68    788.21 o 
  17   2   7     9729.78    15736.13   1004.29 o 
  18   2   7     1831.30     2045.46    810.41 o 
  19   2   7     4793.19     9330.74   1046.75 o 
  20   2   7     3373.55     6114.60    969.50 o 
  21   2   7     7191.49    10131.80   1056.32 o 
 -21   3   7      885.03     4759.87    975.72 o 
 -20   3   7      147.37     1418.23    852.09 o 
 -19   3   7     1835.70     3181.81   1198.91 o 
 -18   3   7      776.40     1232.72    769.98 o 
 -17   3   7    12724.70    15975.75    988.39 o 
 -16   3   7      923.01      792.99    669.47 o 
 -15   3   7     4075.54     4632.25    507.41 o 
 -14   3   7     1126.54      748.35    292.13 o 
 -13   3   7     2495.08     4163.89    296.80 o 
 -12   3   7     3319.98     3941.97    297.60 o 
 -11   3   7      959.29      567.66    185.50 o 
 -10   3   7      137.97     -132.86    132.86 o 
  -9   3   7    75836.95    69927.65    658.29 o 
  -8   3   7     1596.03     1121.30    139.62 o 
  -7   3   7   126594.18   126673.16   1069.31 o 
  -6   3   7     2594.17     3863.95    142.24 o 
  -5   3   7     6160.85     7392.45    166.73 o 
  -4   3   7      182.73      207.93    108.80 o 
  -3   3   7   122585.78   130228.27   1223.91 o 
  -2   3   7     4244.26     4022.11    135.78 o 
  -1   3   7     1433.77     2698.63    111.52 o 
   0   3   7      136.51      223.89    113.40 o 
   1   3   7     1361.33     1958.26    112.14 o 
   2   3   7     6521.25     5785.72    160.10 o 
   3   3   7   105518.96   116755.91    984.21 o 
   4   3   7      128.26      231.01     97.19 o 
   5   3   7     9669.19    10285.72    195.39 o 
   6   3   7     3022.39     4068.73    143.62 o 
   7   3   7   133090.97   129845.27   1079.99 o 
   8   3   7     2156.15     2109.84    141.24 o 
   9   3   7    71006.41    67406.50    618.98 o 
  10   3   7      171.53     -124.67    161.84 o 
  11   3   7     1106.89      844.46    202.36 o 
  12   3   7     2505.96     2813.89    238.25 o 
  13   3   7     1713.56     3799.04    289.77 o 
  14   3   7      799.91      414.79    365.73 o 
  15   3   7     5636.06     6914.68    562.53 o 
  16   3   7     1488.67     1576.04    464.91 o 
  17   3   7    12861.37    14326.96    970.89 o 
  18   3   7      498.45      448.72    767.32 o 
  19   3   7     1395.99     5020.66    889.81 o 
  20   3   7      127.77      189.74   1286.98 o 
  21   3   7     1269.85     5853.65   1138.11 o 
 -21   4   7     5445.98     8056.36    955.34 o 
 -20   4   7     6693.07     5601.18    916.97 o 
 -19   4   7    11082.61    15854.67   1409.09 o 
 -18   4   7      477.19      525.11    741.70 o 
 -17   4   7     7615.36    13019.44    933.08 o 
 -16   4   7     9005.80    10874.34    748.64 o 
 -15   4   7      361.96     1832.33    352.13 o 
 -14   4   7     6476.35     7093.38    384.00 o 
 -13   4   7     1341.45     1747.98    285.36 o 
 -12   4   7      144.78      -43.84    192.97 o 
 -11   4   7     8623.44     8489.38    286.44 o 
 -10   4   7    11678.14    10929.99    262.46 o 
  -9   4   7    16788.51    16234.91    287.85 o 
  -8   4   7     3491.02     3191.30    162.14 o 
  -7   4   7     4427.66     4753.64    162.32 o 
  -6   4   7     9754.94    10038.41    207.01 o 
  -5   4   7     2496.62     2774.91    155.08 o 
  -4   4   7    13143.52    13835.70    231.50 o 
  -3   4   7    28935.78    35503.07    394.05 o 
  -2   4   7    26750.18    30900.26    362.09 o 
  -1   4   7   129015.55   129409.27   1288.92 o 
   0   4   7     5794.75     5930.60    210.78 o 
   1   4   7   125081.24   125257.70   1077.24 o 
   2   4   7    29194.66    31448.52    359.69 o 
   3   4   7    35078.29    39273.93    394.12 o 
   4   4   7    12534.50    13851.06    229.58 o 
   5   4   7     3325.99     3192.69    136.20 o 
   6   4   7    11461.48    10579.90    204.79 o 
   7   4   7     2740.75     2905.12    145.29 o 
   8   4   7     3392.17     3624.02    153.12 o 
   9   4   7    22212.74    19894.31    310.90 o 
  10   4   7     7238.06     6655.30    283.35 o 
  11   4   7     6815.29     6458.20    271.77 o 
  12   4   7       96.82     -228.82    228.82 o 
  13   4   7     1510.35     2374.88    297.06 o 
  14   4   7     5260.52     6244.03    405.88 o 
  15   4   7      370.55     2052.86    443.03 o 
  16   4   7     7557.14     8021.04    559.90 o 
  17   4   7     8290.74    12971.84    749.31 o 
  18   4   7      656.00      659.17    744.26 o 
  19   4   7    10734.78    13638.31   1251.88 o 
  20   4   7     4211.95     3697.07   1091.59 o 
  21   4   7     4732.10     6856.96   1155.32 o 
 -21   5   7    15267.78    16182.52   2362.70 o 
 -20   5   7      365.26      504.42    800.20 o 
 -19   5   7     2086.44     4191.59    826.68 o 
 -18   5   7     1712.28     3268.95    769.55 o 
 -17   5   7      493.88     4087.75    745.57 o 
 -16   5   7     1422.82     1351.71    447.51 o 
 -15   5   7     7789.66     7867.78    420.38 o 
 -14   5   7     4486.38     5187.26    405.17 o 
 -13   5   7    30155.86    29317.21    640.19 o 
 -12   5   7     3886.92     3610.78    302.50 o 
 -11   5   7    23333.71    23116.76    427.68 o 
 -10   5   7     4040.18     3900.30    234.27 o 
  -9   5   7    36334.21    33542.27    424.85 o 
  -8   5   7     6210.24     5947.75    191.53 o 
  -7   5   7   130296.86   125561.37   1124.75 o 
  -6   5   7      400.93      189.47    116.92 o 
  -5   5   7    16779.80    15983.26    250.17 o 
  -4   5   7     4904.07     6945.86    163.14 o 
  -3   5   7    97195.12   104295.97    961.78 o 
  -2   5   7     1384.33     3130.64    185.01 o 
  -1   5   7    36083.99    36524.98    421.22 o 
   0   5   7     8201.54     9184.02    171.73 o 
   1   5   7    36415.89    36501.37    383.14 o 
   2   5   7     1771.91     3780.40    143.57 o 
   3   5   7   104074.00   107611.63    937.90 o 
   4   5   7     6114.86     7828.74    158.02 o 
   5   5   7    14066.89    14272.83    215.89 o 
   6   5   7      399.43      112.98    113.01 o 
   7   5   7   124771.08   122424.11   1025.63 o 
   8   5   7     9239.70     8643.47    217.12 o 
   9   5   7    36705.21    34538.39    410.73 o 
  10   5   7     2558.11     2103.34    191.33 o 
  11   5   7    23112.80    23767.04    475.57 o 
  12   5   7     5351.47     4328.53    325.31 o 
  13   5   7    30354.21    29224.46    576.38 o 
  14   5   7     5701.22     5460.10    395.57 o 
  15   5   7     9693.93    11150.19    588.11 o 
  16   5   7     2142.04     1953.85    581.00 o 
  17   5   7      789.29     4292.92    634.28 o 
  18   5   7     1535.35     2228.87    709.45 o 
  19   5   7     2416.06     4213.51   1052.33 o 
  20   5   7      227.48     1178.26   1000.53 o 
  21   5   7    17086.77    18146.37   1395.50 o 
 -21   6   7     7453.51    10650.39   1635.37 o 
 -20   6   7     1083.83     3494.47   1369.74 o 
 -19   6   7    11054.57    14093.55   1349.40 o 
 -18   6   7      982.78       49.06    680.95 o 
 -17   6   7     8984.84    11779.44    763.60 o 
 -16   6   7     1534.09     1482.72    373.53 o 
 -15   6   7     8309.05     8747.56    421.90 o 
 -14   6   7     3048.71     4261.40    349.18 o 
 -13   6   7     3598.71     3748.34    315.36 o 
 -12   6   7     3794.05     2931.03    277.41 o 
 -11   6   7     5502.32     5170.45    257.53 o 
 -10   6   7     3297.50     3227.57    248.25 o 
  -9   6   7     5238.88     6459.20    243.72 o 
  -8   6   7     1303.62     1680.47    167.58 o 
  -7   6   7     5237.49     7093.53    198.85 o 
  -6   6   7    10646.41    11188.06    219.02 o 
  -5   6   7     4649.51     4796.19    159.37 o 
  -4   6   7    14247.58    13058.11    227.14 o 
  -3   6   7     8367.34    10062.02    231.07 o 
  -2   6   7      783.34     1386.69    122.47 o 
  -1   6   7     6165.48     7163.23    204.05 o 
   0   6   7   109049.39   111748.05   1134.51 o 
   1   6   7     3947.27     4616.21    143.64 o 
   2   6   7      835.68     1205.60    131.76 o 
   3   6   7     6567.45     9007.39    167.02 o 
   4   6   7    13816.05    12705.62    193.61 o 
   5   6   7     3727.34     4190.82    135.48 o 
   6   6   7    11187.00    11636.51    250.75 o 
   7   6   7     7342.54     8884.49    212.87 o 
   8   6   7     1153.41     1033.56    159.75 o 
   9   6   7     4489.02     4886.98    267.81 o 
  10   6   7     2860.61     3390.53    249.35 o 
  11   6   7     3724.88     3350.96    291.06 o 
  12   6   7     2604.39     1688.46    296.80 o 
  13   6   7     2917.05     2724.41    349.01 o 
  14   6   7     4892.87     7179.53    402.37 o 
  15   6   7     7489.22     8329.29    514.51 o 
  16   6   7     2334.62     3332.46    515.10 o 
  17   6   7     8514.67    11045.69    681.32 o 
  18   6   7      662.52      -44.91    598.31 o 
  19   6   7    10711.47    12020.98   1574.73 o 
  20   6   7     1219.16     1871.12   1020.41 o 
  21   6   7     6119.03     7377.73   1147.59 o 
 -21   7   7      879.44     1127.00   2099.76 o 
 -20   7   7       78.38      499.45   1309.28 o 
 -19   7   7     3231.83     4099.46   1374.79 o 
 -18   7   7      193.04     -471.43   1156.47 o 
 -17   7   7     5312.21     7152.60    717.74 o 
 -16   7   7      821.79      406.98    389.89 o 
 -15   7   7      211.98     -291.54    341.86 o 
 -14   7   7     2005.93     1813.32    350.35 o 
 -13   7   7    20704.87    23566.45    571.79 o 
 -12   7   7     2363.37     3215.30    298.03 o 
 -11   7   7    32453.29    34334.97    575.74 o 
 -10   7   7    11359.10    11444.55    365.00 o 
  -9   7   7     7440.75     7043.16    281.44 o 
  -8   7   7     4035.28     4113.09    214.84 o 
  -7   7   7     1389.43     1189.85    183.58 o 
  -6   7   7     8556.71     7098.54    211.82 o 
  -5   7   7    68663.29    67118.18    708.38 o 
  -4   7   7     8814.38     8311.60    198.89 o 
  -3   7   7   114764.16   113355.59   1205.93 o 
  -2   7   7     5699.95     7499.51    218.52 o 
  -1   7   7    41148.39    42984.07    548.56 o 
   0   7   7        2.86      261.47    114.67 o 
   1   7   7    34845.82    40036.32    502.46 o 
   2   7   7     8352.48     9280.52    215.25 o 
   3   7   7   115306.38   115025.22   1026.08 o 
   4   7   7    14115.27    10979.68    203.47 o 
   5   7   7    68504.95    65361.36    591.72 o 
   6   7   7     5297.88     4438.18    154.57 o 
   7   7   7     1322.38      886.01    141.82 o 
   8   7   7     2638.85     2780.74    208.48 o 
   9   7   7     8382.36     7730.27    329.09 o 
  10   7   7     7486.00     7546.79    290.20 o 
  11   7   7    33675.99    35459.72    598.63 o 
  12   7   7     2467.59     3487.45    314.71 o 
  13   7   7    19707.69    23050.94    749.76 o 
  14   7   7     3212.93     4659.34    396.43 o 
  15   7   7      135.22     -367.94    367.94 o 
  16   7   7      773.87     -323.14    459.03 o 
  17   7   7     4747.97     5612.07    568.66 o 
  18   7   7      259.06      -16.71    753.33 o 
  19   7   7     3794.36     4739.25    769.47 o 
  20   7   7      122.87     -251.55   1137.32 o 
  21   7   7      707.22     1165.69    987.64 o 
 -20   8   7     1862.62      602.54   1337.31 o 
 -19   8   7     2046.35     3176.48   2285.12 o 
 -18   8   7       76.39      566.58    751.25 o 
 -17   8   7      233.52     1117.71    482.65 o 
 -16   8   7     8231.61     7778.88    506.47 o 
 -15   8   7      499.00      565.02    373.76 o 
 -14   8   7     8084.17     9585.91    438.14 o 
 -13   8   7     4635.40     5540.60    394.04 o 
 -12   8   7      836.56      632.99    294.97 o 
 -11   8   7    36845.85    35077.11    650.48 o 
 -10   8   7    12931.63    12126.59    397.89 o 
  -9   8   7    61281.05    56372.21    809.64 o 
  -8   8   7     1667.66     1723.41    207.28 o 
  -7   8   7    33265.74    30057.11    451.39 o 
  -6   8   7    35963.92    34601.12    456.78 o 
  -5   8   7    88796.79    90199.14    907.70 o 
  -4   8   7    42107.06    41662.51    522.65 o 
  -3   8   7    70034.41    68348.73    773.10 o 
  -2   8   7     6248.37     6578.73    207.63 o 
  -1   8   7   125315.19   118956.58   1385.13 o 
   0   8   7    53052.48    52560.16    685.24 o 
   1   8   7   110765.68   110932.55   1131.86 o 
   2   8   7     4282.66     4326.70    159.37 o 
   3   8   7    64447.27    61968.53    642.73 o 
   4   8   7    33440.92    37598.82    396.10 o 
   5   8   7    83946.04    86010.29    752.03 o 
   6   8   7    28912.00    29767.96    367.50 o 
   7   8   7    30957.12    28783.28    372.63 o 
   8   8   7     1259.34      855.16    168.55 o 
   9   8   7    61853.96    58032.23    725.89 o 
  10   8   7    13609.67    11803.31    359.56 o 
  11   8   7    32911.04    31028.16    565.89 o 
  12   8   7      932.30      521.68    293.69 o 
  13   8   7     2878.56     2732.24    366.02 o 
  14   8   7     5299.09     6070.63    423.62 o 
  15   8   7      334.11     -146.13    315.68 o 
  16   8   7     5274.93     5274.75    553.64 o 
  17   8   7      147.95     2483.39    518.68 o 
  18   8   7       81.58      173.39    550.07 o 
  19   8   7     1770.33     1316.88    648.18 o 
  20   8   7     1270.45      679.74   1402.40 o 
 -20   9   7      546.48     1770.74   1376.37 o 
 -19   9   7      215.83     2461.43   1872.34 o 
 -18   9   7     1359.44     1016.00    772.70 o 
 -17   9   7     3120.15     2795.27    493.58 o 
 -16   9   7      332.47      280.70    401.37 o 
 -15   9   7     2172.39     2268.80    411.56 o 
 -14   9   7     1222.19     1350.87    365.03 o 
 -13   9   7    59038.84    56391.13    961.49 o 
 -12   9   7     2115.51     2290.01    308.27 o 
 -11   9   7    72812.30    70327.71   1093.91 o 
 -10   9   7     1855.22     1789.61    273.97 o 
  -9   9   7    42017.00    39459.48    681.92 o 
  -8   9   7      501.49      129.07    217.47 o 
  -7   9   7     6375.32     6952.96    259.78 o 
  -6   9   7     4774.59     4346.85    201.84 o 
  -5   9   7   136126.28   139178.75   1375.62 o 
  -4   9   7     2841.79     3006.98    152.52 o 
  -3   9   7   184196.16   192435.03   1888.23 o 
  -2   9   7      244.25      -71.64    123.51 o 
  -1   9   7    45566.87    46867.78    582.73 o 
   0   9   7       17.03      135.14    125.21 o 
   1   9   7    46563.02    47708.70    590.62 o 
   2   9   7      167.89      222.79    122.22 o 
   3   9   7   210834.89   209097.97   2033.22 o 
   4   9   7     4397.13     4379.59    143.92 o 
   5   9   7   153785.47   150382.94   1265.59 o 
   6   9   7     6655.44     5463.87    173.93 o 
   7   9   7     5177.34     5637.91    209.89 o 
   8   9   7      701.14      495.44    204.41 o 
   9   9   7    45183.65    43298.83    619.44 o 
  10   9   7     2943.36     2299.16    262.37 o 
  11   9   7    78014.30    75472.88   1195.50 o 
  12   9   7     3256.15     3656.78    325.57 o 
  13   9   7    59918.57    58610.25    907.53 o 
  14   9   7     1902.50     2112.41    373.52 o 
  15   9   7     3006.89     2672.99    406.66 o 
  16   9   7      246.53      351.50    394.73 o 
  17   9   7     2508.07     3116.66    560.48 o 
  18   9   7      904.46      933.83    694.52 o 
  19   9   7      318.02      562.76    819.13 o 
  20   9   7      353.71     -486.80   1079.63 o 
 -20  10   7      571.03     1902.08   1889.57 o 
 -19  10   7     1277.32     1385.17   1024.45 o 
 -18  10   7      649.04      520.43    606.64 o 
 -17  10   7    15835.23    19491.13    732.75 o 
 -16  10   7     1664.36     2087.57    440.96 o 
 -15  10   7    29843.46    27088.04    715.14 o 
 -14  10   7      359.02      317.73    368.35 o 
 -13  10   7     2205.03     2246.44    380.62 o 
 -12  10   7     3112.56     3824.01    369.91 o 
 -11  10   7    25139.15    22984.52    567.57 o 
 -10  10   7     5601.15     6868.45    379.43 o 
  -9  10   7    42626.33    40567.26    697.22 o 
  -8  10   7      184.71      -20.20    219.91 o 
  -7  10   7    12404.44    12761.93    352.85 o 
  -6  10   7     6475.95     6084.58    225.42 o 
  -5  10   7     9018.61     8301.14    220.72 o 
  -4  10   7      720.52     1354.48    142.38 o 
  -3  10   7     1831.16     2374.41    161.44 o 
  -2  10   7     7705.21     8656.81    242.48 o 
  -1  10   7    62842.76    59598.58    844.66 o 
   0  10   7     3661.93     4869.11    216.62 o 
   1  10   7    57120.70    60808.38    833.85 o 
   2  10   7    12137.84    13079.74    281.17 o 
   3  10   7     1249.00     1718.23    139.62 o 
   4  10   7      456.19      809.27    126.61 o 
   5  10   7     8689.54     8064.40    209.71 o 
   6  10   7     9967.26     9209.57    224.15 o 
   7  10   7     9135.82     9474.91    266.64 o 
   8  10   7      209.38     -207.26    207.26 o 
   9  10   7    37907.36    37120.35    601.73 o 
  10  10   7     6353.27     7073.55    337.97 o 
  11  10   7    23524.31    21846.29    575.11 o 
  12  10   7     4769.79     5218.31    390.01 o 
  13  10   7     3231.87     3018.47    390.48 o 
  14  10   7      558.53     -144.22    381.29 o 
  15  10   7    30183.62    27365.39    725.37 o 
  16  10   7     2672.61     3477.82    527.89 o 
  17  10   7    15623.51    17492.89    878.52 o 
  18  10   7      444.67      606.89    640.63 o 
  19  10   7      955.52     1899.54   1080.66 o 
  20  10   7      891.11     1799.47   1037.23 o 
 -20  11   7     1914.82     1282.43   1381.66 o 
 -19  11   7     6136.86     5854.17    950.09 o 
 -18  11   7     3436.16     2681.41    567.25 o 
 -17  11   7    14996.50    14396.99    669.34 o 
 -16  11   7      383.78     -418.37    418.37 o 
 -15  11   7    15745.54    16554.90    637.97 o 
 -14  11   7    10041.96     9951.49    530.93 o 
 -13  11   7     2499.98     3547.93    406.70 o 
 -12  11   7     6781.70     6818.25    430.93 o 
 -11  11   7     2717.29     2512.36    325.60 o 
 -10  11   7      180.52       90.60    279.48 o 
  -9  11   7    15206.39    15408.27    428.16 o 
  -8  11   7     5849.75     6196.61    333.62 o 
  -7  11   7    63387.92    62837.31    802.59 o 
  -6  11   7     8392.46     8897.09    276.95 o 
  -5  11   7    73487.38    74515.91    792.71 o 
  -4  11   7      971.90      919.45    133.45 o 
  -3  11   7     6189.00     5487.68    195.95 o 
  -2  11   7    43986.20    47100.35    557.02 o 
  -1  11   7     5892.04     6125.03    225.86 o 
   0  11   7      702.26      818.39    164.82 o 
   1  11   7     6848.61     6778.47    234.96 o 
   2  11   7    45314.34    48055.68    601.99 o 
   3  11   7     4929.75     3997.75    200.13 o 
   4  11   7     1480.42      807.81    134.33 o 
   5  11   7    64354.44    66104.56    685.05 o 
   6  11   7     8752.50     8706.25    239.95 o 
   7  11   7    52690.06    53735.41    872.22 o 
   8  11   7     6076.53     6120.33    313.12 o 
   9  11   7    17090.04    17064.93    426.85 o 
  10  11   7      290.69     -253.94    253.94 o 
  11  11   7     3857.95     3511.53    318.83 o 
  12  11   7     4759.33     4500.23    380.81 o 
  13  11   7     2603.29     3219.01    388.81 o 
  14  11   7     8398.74     9844.79    518.88 o 
  15  11   7    16061.04    16955.05    632.84 o 
  16  11   7      272.98       39.68    451.40 o 
  17  11   7    15392.91    15563.57    739.01 o 
  18  11   7     2142.90     1955.31    808.24 o 
  19  11   7     6844.82     6689.38    982.69 o 
  20  11   7     1675.46     1680.26   1028.39 o 
 -19  12   7     9587.43    10118.91   1194.66 o 
 -18  12   7     4312.39     4922.72    608.89 o 
 -17  12   7    15717.07    15553.77    728.48 o 
 -16  12   7     3496.22     4378.53    674.11 o 
 -15  12   7    19958.19    20367.09    737.25 o 
 -14  12   7     2500.71     3346.17    454.33 o 
 -13  12   7     9445.99     9874.58    527.36 o 
 -12  12   7      196.59     -149.66    341.56 o 
 -11  12   7      188.16      -12.05    312.48 o 
 -10  12   7     2360.59     3205.28    331.81 o 
  -9  12   7     1165.97     1344.55    272.57 o 
  -8  12   7     2443.11     2108.40    273.19 o 
  -7  12   7     5190.57     5421.19    268.76 o 
  -6  12   7     4260.55     5167.27    348.06 o 
  -5  12   7    34478.70    33544.74    473.26 o 
  -4  12   7    24464.59    24306.39    347.82 o 
  -3  12   7    15905.04    15895.07    314.19 o 
  -2  12   7     5284.47     6469.87    203.95 o 
  -1  12   7     6631.09     7834.39    251.97 o 
   0  12   7       61.20      190.07    138.80 o 
   1  12   7     6713.77     7449.24    263.77 o 
   2  12   7     8269.58     9485.43    305.38 o 
   3  12   7    13205.70    13339.92    286.68 o 
   4  12   7    18669.33    19814.45    333.62 o 
   5  12   7    32901.79    32159.72    434.32 o 
   6  12   7     6231.67     7881.81    435.36 o 
   7  12   7     7665.17     6878.86    280.07 o 
   8  12   7     3500.10     3591.01    261.23 o 
   9  12   7      793.99      711.98    246.78 o 
  10  12   7     1465.59     1734.87    281.31 o 
  11  12   7      206.32      179.82    280.29 o 
  12  12   7      162.50      -85.08    320.58 o 
  13  12   7     7415.86     7697.69    463.09 o 
  14  12   7     2730.67     3835.91    450.84 o 
  15  12   7    17068.56    18283.10    680.33 o 
  16  12   7     5269.24     5925.94    529.66 o 
  17  12   7    14742.21    14514.92    734.65 o 
  18  12   7     2977.40     2644.08    683.23 o 
  19  12   7     8270.30    10377.53   1208.31 o 
 -19  13   7     1737.88     2387.01    672.38 o 
 -18  13   7      246.03      860.28    576.15 o 
 -17  13   7     5593.50     5711.77    584.07 o 
 -16  13   7     1999.10     1906.14    504.28 o 
 -15  13   7     7192.44     7769.13    613.85 o 
 -14  13   7     4872.78     3978.23    474.71 o 
 -13  13   7      439.91      -63.59    382.87 o 
 -12  13   7     1292.91      619.15    364.81 o 
 -11  13   7     9530.07    10514.22    491.64 o 
 -10  13   7      111.01      104.31    295.64 o 
  -9  13   7    33499.36    30427.45    608.49 o 
  -8  13   7    21510.32    19595.47    463.34 o 
  -7  13   7    59500.05    54993.30    779.75 o 
  -6  13   7    32596.35    31867.72    550.90 o 
  -5  13   7   101048.74    98524.79   1109.84 o 
  -4  13   7    17426.14    18838.32    355.05 o 
  -3  13   7    29718.60    29671.10    458.29 o 
  -2  13   7     3357.37     3766.49    214.12 o 
  -1  13   7     4630.22     5067.30    232.74 o 
   0  13   7     2475.75     2705.49    196.82 o 
   1  13   7     2885.37     3834.62    226.47 o 
   2  13   7     2554.39     2614.37    218.55 o 
   3  13   7    23429.86    25306.25    402.94 o 
   4  13   7    26196.48    24884.06    407.24 o 
   5  13   7    96353.79    97286.32   1110.19 o 
   6  13   7    23543.15    24560.05    567.56 o 
   7  13   7    50566.46    48553.16    696.14 o 
   8  13   7    14092.05    12898.02    463.01 o 
   9  13   7    32526.47    30553.32    605.54 o 
  10  13   7      139.54     -248.85    284.66 o 
  11  13   7    10288.51    10123.85    451.36 o 
  12  13   7     1467.85      918.86    358.32 o 
  13  13   7      702.56      837.61    395.56 o 
  14  13   7     5493.36     5510.92    471.18 o 
  15  13   7     8125.49     8816.79    542.32 o 
  16  13   7     1795.84     2657.38    491.85 o 
  17  13   7     5119.76     6136.36    775.68 o 
  18  13   7      208.98      778.04    727.82 o 
  19  13   7     2172.54     1658.66   1011.24 o 
 -19  14   7    21550.48    21269.23   1009.18 o 
 -18  14   7     5722.05     5737.13    626.80 o 
 -17  14   7      475.43      122.17    505.95 o 
 -16  14   7     5652.08     5816.44    562.77 o 
 -15  14   7     7631.05     8520.00    578.86 o 
 -14  14   7     4949.77     5605.45    502.75 o 
 -13  14   7     9080.23    10015.63    547.19 o 
 -12  14   7      741.28      349.40    385.72 o 
 -11  14   7      124.65     -317.58    317.58 o 
 -10  14   7     2131.88     2193.59    332.52 o 
  -9  14   7       39.20     -174.17    250.77 o 
  -8  14   7     1234.56      929.91    246.63 o 
  -7  14   7    43472.01    43308.79    672.48 o 
  -6  14   7    22779.58    21704.79    496.43 o 
  -5  14   7   219986.30   216191.22   2338.78 o 
  -4  14   7     2161.00     2234.02    228.34 o 
  -3  14   7    67345.19    67777.64    912.73 o 
  -2  14   7      528.59      690.69    211.03 o 
  -1  14   7     2552.20     3144.77    222.12 o 
   0  14   7     8298.97     9779.81    298.54 o 
   1  14   7     2318.49     2829.95    228.34 o 
   2  14   7      394.15      461.54    215.95 o 
   3  14   7    61369.62    63484.07   1204.00 o 
   4  14   7     2388.06     2523.79    213.36 o 
   5  14   7   226403.63   218999.77   2453.73 o 
   6  14   7    20286.93    19874.44    442.54 o 
   7  14   7    41497.19    42422.03    735.54 o 
   8  14   7     1962.69     1405.18    264.38 o 
   9  14   7       30.07       94.84    268.12 o 
  10  14   7     3155.88     3669.82    350.82 o 
  11  14   7       92.79     -309.92    309.92 o 
  12  14   7     1093.99      321.06    365.60 o 
  13  14   7     7733.99     8274.87    577.44 o 
  14  14   7     4837.01     3972.75    472.10 o 
  15  14   7     6783.19     7935.07    581.80 o 
  16  14   7     3833.36     2833.99    516.72 o 
  17  14   7      466.07      883.77    544.11 o 
  18  14   7     4691.48     4257.85    816.44 o 
  19  14   7    21903.68    17790.89   2723.58 o 
 -18  15   7     1698.29     1023.22    615.70 o 
 -17  15   7     7786.48     6829.17    619.12 o 
 -16  15   7     1835.92     1847.14    509.72 o 
 -15  15   7     1442.93     1196.64    463.65 o 
 -14  15   7     2748.10     2446.90    482.09 o 
 -13  15   7     1443.83     1446.37    421.42 o 
 -12  15   7     1280.95      801.40    381.64 o 
 -11  15   7    17290.54    16571.75    588.53 o 
 -10  15   7     1914.30     1661.90    342.10 o 
  -9  15   7    97201.03    92101.65   1365.82 o 
  -8  15   7     3516.21     3302.12    293.13 o 
  -7  15   7   124526.05   122100.23   1529.23 o 
  -6  15   7     1310.85     1589.82    246.95 o 
  -5  15   7    93551.51    96859.29   1223.62 o 
  -4  15   7     2000.60     2194.95    230.04 o 
  -3  15   7    20085.92    23295.08    459.89 o 
  -2  15   7      170.08     -156.66    226.74 o 
  -1  15   7      608.28      213.33    222.79 o 
   0  15   7     2614.03     2332.45    261.72 o 
   1  15   7      585.92      429.00    216.07 o 
   2  15   7      159.41      176.68    220.62 o 
   3  15   7    22039.72    24776.51    605.70 o 
   4  15   7     2901.81     2605.66    238.62 o 
   5  15   7   120815.41   114986.90   1347.43 o 
   6  15   7     2030.53     2163.21    266.24 o 
   7  15   7   144060.72   134185.94   1734.58 o 
   8  15   7     2229.08     2454.11    279.48 o 
   9  15   7    95789.81    93040.42   1295.16 o 
  10  15   7     3077.44     2717.58    347.52 o 
  11  15   7    16737.83    16877.82    547.38 o 
  12  15   7     1651.43     1262.10    385.06 o 
  13  15   7     1825.49     2256.32    428.49 o 
  14  15   7     3245.35     3909.48    476.81 o 
  15  15   7     1964.41     1030.23    473.58 o 
  16  15   7     1855.24     2190.20    513.83 o 
  17  15   7     8986.32     7535.20    756.82 o 
  18  15   7     1506.53      852.72    683.52 o 
 -18  16   7      442.09      487.76    617.78 o 
 -17  16   7     2607.52     2459.44    619.94 o 
 -16  16   7      663.18      735.18    487.58 o 
 -15  16   7     1338.84     1157.86    471.62 o 
 -14  16   7     1698.76      287.11    434.55 o 
 -13  16   7     5068.38     4152.99    474.85 o 
 -12  16   7     2489.42     2459.86    415.58 o 
 -11  16   7     7053.70     7167.03    466.71 o 
 -10  16   7      930.58      508.60    330.98 o 
  -9  16   7     8444.28     8447.91    431.10 o 
  -8  16   7     1485.97     1838.65    374.64 o 
  -7  16   7    38694.12    38338.46    665.56 o 
  -6  16   7     1827.51     1670.00    272.85 o 
  -5  16   7    67883.69    64361.22    944.70 o 
  -4  16   7       48.11      178.26    198.63 o 
  -3  16   7    29436.18    29469.09    668.64 o 
  -2  16   7     1869.68     1374.22    260.88 o 
  -1  16   7     1466.93     1473.88    255.77 o 
   0  16   7     7728.24     9849.06    380.29 o 
   1  16   7     1354.05      917.46    233.31 o 
   2  16   7     2752.48     2701.54    279.41 o 
   3  16   7    22805.41    24141.45    571.94 o 
   4  16   7       46.48     -177.30    203.06 o 
   5  16   7    66936.90    64558.00    973.93 o 
   6  16   7     1313.03     1037.31    253.05 o 
   7  16   7    32522.41    34637.85    658.14 o 
   8  16   7     2046.82     2197.43    287.57 o 
   9  16   7     6373.02     8029.42    509.90 o 
  10  16   7      678.81      188.93    314.08 o 
  11  16   7     5922.51     6581.33    437.41 o 
  12  16   7     3221.21     2992.91    419.55 o 
  13  16   7     3418.46     2616.23    499.82 o 
  14  16   7     2724.01     2207.94    463.78 o 
  15  16   7      980.04     1188.79    475.13 o 
  16  16   7      423.76     1643.03    588.70 o 
  17  16   7     2867.33     2657.98    651.15 o 
  18  16   7      273.87     -145.89    675.46 o 
 -17  17   7      699.20     2086.96    614.72 o 
 -16  17   7     2072.73     3231.83    608.80 o 
 -15  17   7     5212.19     5289.01    584.20 o 
 -14  17   7     5151.08     4548.54    511.87 o 
 -13  17   7    10435.57    10501.90    576.48 o 
 -12  17   7     2475.11     2660.03    430.68 o 
 -11  17   7      402.63     -349.11    349.11 o 
 -10  17   7     1669.39     1054.82    353.53 o 
  -9  17   7    75866.07    73440.59   1151.54 o 
  -8  17   7     7873.60     7547.80    384.77 o 
  -7  17   7    75300.91    74682.45   1077.79 o 
  -6  17   7    11653.72    11601.31    415.19 o 
  -5  17   7    42040.65    40773.43    686.68 o 
  -4  17   7    24496.67    26370.19    611.28 o 
  -3  17   7      127.36      195.93    217.06 o 
  -2  17   7     4543.64     4967.38    331.24 o 
  -1  17   7      191.70      202.19    241.17 o 
   0  17   7        3.80       42.08    236.83 o 
   1  17   7      121.87      216.24    222.12 o 
   2  17   7     7166.36     7778.02    435.59 o 
   3  17   7      115.46       70.38    252.05 o 
   4  17   7    39334.41    36822.21    745.67 o 
   5  17   7    44701.96    43448.52    765.51 o 
   6  17   7    10035.21     9733.99    346.78 o 
   7  17   7    78605.13    78042.80   1174.86 o 
   8  17   7     9877.67     9960.73    393.51 o 
   9  17   7    80556.36    76309.91   1128.86 o 
  10  17   7     1099.46      704.24    334.89 o 
  11  17   7      252.44     -323.38    341.45 o 
  12  17   7     2089.75     2074.61    404.13 o 
  13  17   7     8400.22     8362.81    541.61 o 
  14  17   7     8086.14     6556.05    537.43 o 
  15  17   7     4855.51     6158.97    585.47 o 
  16  17   7     1364.53     1856.95    572.28 o 
  17  17   7      541.84     1793.38    655.32 o 
 -17  18   7    19049.60    18817.50    911.36 o 
 -16  18   7     2302.47     1478.52    664.78 o 
 -15  18   7    14721.12    13846.94    734.36 o 
 -14  18   7     1677.47     1319.00    469.68 o 
 -13  18   7     2724.44     2635.55    456.10 o 
 -12  18   7     1598.66     1482.66    446.92 o 
 -11  18   7      635.24       22.09    362.31 o 
 -10  18   7      644.06      141.78    344.01 o 
  -9  18   7     1083.75      806.32    312.92 o 
  -8  18   7     4218.70     4966.73    382.59 o 
  -7  18   7     1030.50      831.37    270.09 o 
  -6  18   7    13738.51    12490.60    435.37 o 
  -5  18   7    10126.58    10934.05    394.84 o 
  -4  18   7     7121.95     7911.78    365.04 o 
  -3  18   7     4178.08     4236.42    371.01 o 
  -2  18   7     3480.33     3789.88    314.85 o 
  -1  18   7     7944.30    10677.57    416.96 o 
   0  18   7     2319.45     2679.43    289.83 o 
   1  18   7     9030.12    10556.70    404.41 o 
   2  18   7     5602.79     4513.70    330.83 o 
   3  18   7     3467.00     4816.21    511.26 o 
   4  18   7    10499.12    10713.04    459.33 o 
   5  18   7     8512.77     9868.72    403.58 o 
   6  18   7     8525.65     8274.26    330.61 o 
   7  18   7     1653.85     1409.58    295.28 o 
   8  18   7     5089.77     5178.13    343.58 o 
   9  18   7      701.64      638.07    305.58 o 
  10  18   7      652.91      542.39    336.19 o 
  11  18   7      812.70      103.27    357.10 o 
  12  18   7     1988.41     1562.99    480.96 o 
  13  18   7     1883.54     1957.18    438.87 o 
  14  18   7     2560.59     2251.65    473.50 o 
  15  18   7    13189.36    12474.26    751.47 o 
  16  18   7     1751.11     2019.02    669.40 o 
  17  18   7    18546.09    16941.13    914.45 o 
 -16  19   7       31.83      543.77    557.46 o 
 -15  19   7     6508.14     6651.16    986.22 o 
 -14  19   7      983.48      272.73    473.65 o 
 -13  19   7      144.00      585.04    427.65 o 
 -12  19   7     3063.55     2502.52    445.73 o 
 -11  19   7     2356.21     2491.97    412.42 o 
 -10  19   7     7180.43     7122.49    458.22 o 
  -9  19   7     3738.43     4463.12    408.02 o 
  -8  19   7     3455.51     3136.10    334.53 o 
  -7  19   7    14457.13    14980.95    501.35 o 
  -6  19   7      871.56     1110.59    296.76 o 
  -5  19   7    36663.06    35161.85    675.09 o 
  -4  19   7     1621.19     1441.29    276.14 o 
  -3  19   7    24812.13    23176.18   1029.03 o 
  -2  19   7     2706.90     2384.92    329.16 o 
  -1  19   7     6176.77     5451.44    376.46 o 
   0  19   7     2731.04     2993.96    329.10 o 
   1  19   7     6879.50     6678.48    382.70 o 
   2  19   7     1676.99     2029.47    302.44 o 
   3  19   7    18329.27    21064.90    595.43 o 
   4  19   7     2615.99     2551.24    338.82 o 
   5  19   7    30126.60    30765.01    803.87 o 
   6  19   7     1367.87     1329.53    293.73 o 
   7  19   7    14197.66    14098.01    459.24 o 
   8  19   7     2707.08     3007.35    358.29 o 
   9  19   7     4274.17     3674.14    366.28 o 
  10  19   7     8014.04     7806.82    449.85 o 
  11  19   7     3390.22     3010.86    410.58 o 
  12  19   7     2767.92     2187.41    423.63 o 
  13  19   7      102.00      532.99    431.21 o 
  14  19   7      609.85      546.74    513.53 o 
  15  19   7     8039.38     8838.20    735.23 o 
  16  19   7       33.65      654.33    602.80 o 
 -16  20   7     3265.37     5076.31   1030.42 o 
 -15  20   7      971.53      930.33    530.94 o 
 -14  20   7     9010.08     9904.57    684.30 o 
 -13  20   7       94.07     1110.11    471.95 o 
 -12  20   7     4048.47     3347.96    456.62 o 
 -11  20   7     2953.95     2392.13    424.23 o 
 -10  20   7     1447.70      897.71    377.10 o 
  -9  20   7    13535.55    12493.31    494.88 o 
  -8  20   7     7836.17     7851.57    411.51 o 
  -7  20   7    10127.20     9868.94    413.28 o 
  -6  20   7     5502.25     5518.88    367.87 o 
  -5  20   7     1720.81     1198.11    285.73 o 
  -4  20   7     4354.29     3233.84    358.44 o 
  -3  20   7     4462.78     5238.88    437.09 o 
  -2  20   7     2955.89     2674.99    346.88 o 
  -1  20   7     1757.82     1780.76    326.66 o 
   0  20   7    12463.73    12857.72    514.18 o 
   1  20   7     2016.40     2256.20    333.71 o 
   2  20   7     4721.74     4266.81    361.29 o 
   3  20   7     3004.83     3488.06    352.95 o 
   4  20   7     3121.67     3281.21    359.39 o 
   5  20   7     1334.11      835.69    330.55 o 
   6  20   7     8852.26     7952.97    415.27 o 
   7  20   7     9016.09     9513.05    593.84 o 
   8  20   7     5633.84     6161.08    412.26 o 
   9  20   7    14010.29    13936.41    500.39 o 
  10  20   7     1068.32     1223.23    360.80 o 
  11  20   7     3512.99     3325.53    424.71 o 
  12  20   7     6461.46     6306.19    488.73 o 
  13  20   7       89.57     -185.40    492.00 o 
  14  20   7     5785.49     7332.87    669.39 o 
  15  20   7      903.30      736.88    566.41 o 
  16  20   7     2330.60     1403.21   1223.51 o 
 -15  21   7     1107.60      439.29    515.72 o 
 -14  21   7     1184.60     1994.11    533.77 o 
 -13  21   7    28536.14    26302.19    913.08 o 
 -12  21   7     3124.63     3371.69    505.20 o 
 -11  21   7    16698.98    17352.70    649.44 o 
 -10  21   7     4945.39     5855.19    517.21 o 
  -9  21   7     5466.82     5607.56    410.72 o 
  -8  21   7     8871.99     8027.06    420.43 o 
  -7  21   7     6312.49     6279.12    373.74 o 
  -6  21   7       86.73     -200.53    286.81 o 
  -5  21   7    42464.75    42010.50    797.58 o 
  -4  21   7      161.39      445.62    280.99 o 
  -3  21   7    56625.33    55338.24   1438.12 o 
  -2  21   7     3246.22     3772.73    402.30 o 
  -1  21   7    17113.34    19080.31    638.11 o 
   0  21   7      163.05     -187.05    302.72 o 
   1  21   7    16435.52    17830.15    602.48 o 
   2  21   7     4542.97     4246.43    384.23 o 
   3  21   7    51236.24    52388.04   1057.56 o 
   4  21   7      252.17      200.32    361.62 o 
   5  21   7    46631.77    44510.52   1311.24 o 
   6  21   7       60.82     -110.23    322.68 o 
   7  21   7     8807.81     8032.60    662.45 o 
   8  21   7     6555.56     5791.28    414.45 o 
   9  21   7     6549.69     5806.31    409.23 o 
  10  21   7     7626.75     8495.94    552.90 o 
  11  21   7    18538.36    17978.20    622.31 o 
  12  21   7     4105.42     4753.25    546.51 o 
  13  21   7    29538.08    26171.25   1189.39 o 
  14  21   7     1483.18     1066.09    579.06 o 
  15  21   7     1474.54      685.76    546.94 o 
 -14  22   7      903.30     2093.66    693.27 o 
 -13  22   7     1949.21     2367.99    595.75 o 
 -12  22   7     3705.34     2872.79    527.04 o 
 -11  22   7    22530.43    22137.03    802.46 o 
 -10  22   7     2934.40     3061.41    430.79 o 
  -9  22   7    40738.02    39396.48    812.85 o 
  -8  22   7      715.00      547.98    320.02 o 
  -7  22   7    16114.93    15706.11    502.03 o 
  -6  22   7     1475.42     1298.07    322.59 o 
  -5  22   7      402.36       33.94    283.43 o 
  -4  22   7     2128.32     2080.23    381.40 o 
  -3  22   7    10406.40    12135.51    626.56 o 
  -2  22   7     2434.19     3084.28    440.29 o 
  -1  22   7    38926.49    38728.76    929.07 o 
   0  22   7      597.26     1718.71    365.89 o 
   1  22   7    31598.72    33411.13    860.20 o 
   2  22   7     3188.52     3180.14    416.77 o 
   3  22   7     6476.25     7866.42    508.79 o 
   4  22   7     3006.45     2984.22    435.86 o 
   5  22   7      297.74      332.96    443.46 o 
   6  22   7     2341.61     1546.88    412.85 o 
   7  22   7    15824.05    15827.55    599.66 o 
   8  22   7     1055.33     1198.11    403.49 o 
   9  22   7    40695.21    38847.53    785.45 o 
  10  22   7     2223.73     2603.42    404.34 o 
  11  22   7    20417.10    21690.34    707.24 o 
  12  22   7     3641.55     4305.26    589.19 o 
  13  22   7     1429.15     2784.82    580.50 o 
  14  22   7     1172.56     1024.90    573.47 o 
 -13  23   7      584.11     1723.78    601.78 o 
 -12  23   7      844.64      325.05    475.82 o 
 -11  23   7     4531.08     4826.34    539.82 o 
 -10  23   7     2398.04     1375.05    459.98 o 
  -9  23   7     7284.66     7205.10    471.21 o 
  -8  23   7     8332.25     7065.90    440.16 o 
  -7  23   7    14044.13    13863.50    486.21 o 
  -6  23   7     1643.34     1283.21    336.26 o 
  -5  23   7    20266.47    21215.56    642.17 o 
  -4  23   7     1859.35     1296.02    380.65 o 
  -3  23   7     6617.24     8363.36    580.73 o 
  -2  23   7     8758.98     9798.72    600.22 o 
  -1  23   7     6261.65     7964.90    510.63 o 
   0  23   7    17769.09    18030.26    666.64 o 
   1  23   7     7532.69     7703.21    501.18 o 
   2  23   7    13517.63    14977.39    633.73 o 
   3  23   7     7064.56     8233.20    539.72 o 
   4  23   7     2948.19     2396.43    530.46 o 
   5  23   7    25024.07    24886.98    896.09 o 
   6  23   7     1180.35     1465.69    414.80 o 
   7  23   7    18039.03    16153.53    699.19 o 
   8  23   7     5169.30     4488.84    698.73 o 
   9  23   7     8605.11     7699.14    446.08 o 
  10  23   7     2067.11     2165.72    440.38 o 
  11  23   7     6029.44     6485.33    613.31 o 
  12  23   7     1217.39     1397.21    545.07 o 
  13  23   7      873.78     1997.29    570.73 o 
 -12  24   7     7206.75     7390.06    633.63 o 
 -11  24   7      770.75     1036.62    538.13 o 
 -10  24   7     6213.90     7094.52    561.55 o 
  -9  24   7     6173.61     6442.38    531.28 o 
  -8  24   7      164.10       50.05    330.34 o 
  -7  24   7     3460.02     4698.50    374.78 o 
  -6  24   7     8545.26     9551.11    461.64 o 
  -5  24   7    11561.42    13522.61    550.58 o 
  -4  24   7     9810.78    10297.28    653.94 o 
  -3  24   7     7729.28     8371.51    613.60 o 
  -2  24   7     9991.80    11122.31    637.68 o 
  -1  24   7      284.68      328.87    419.77 o 
   0  24   7     3380.44     3082.26    440.56 o 
   1  24   7      417.47      507.66    380.66 o 
   2  24   7    12102.14    13436.10    626.92 o 
   3  24   7     6405.96     5391.97    506.31 o 
   4  24   7     6826.84     7046.66    586.72 o 
   5  24   7    11595.67    12352.77    709.87 o 
   6  24   7     7055.36     8576.87    589.60 o 
   7  24   7     5070.28     5458.09    541.00 o 
   8  24   7      260.29      -45.54    456.96 o 
   9  24   7     5404.73     4914.56    601.75 o 
  10  24   7    10015.45    11041.94    746.47 o 
  11  24   7     1147.35     2051.37    589.86 o 
  12  24   7     8411.69     7977.82    743.15 o 
 -11  25   7     2593.74     2162.75    509.56 o 
 -10  25   7     3739.41     3155.53    506.82 o 
  -9  25   7     1102.15     1753.29    452.18 o 
  -8  25   7     1030.19      738.18    382.01 o 
  -7  25   7     6583.13     6989.31    433.48 o 
  -6  25   7     1913.34     1421.57    350.88 o 
  -5  25   7     6975.92     7473.67    472.94 o 
  -4  25   7      521.12      663.13    386.08 o 
  -3  25   7     3105.49     2675.64    505.34 o 
  -2  25   7     3354.86     3204.00    505.29 o 
  -1  25   7       10.84      286.13    422.50 o 
   0  25   7    14593.23    16816.72    732.46 o 
   1  25   7       15.10     -171.96    379.99 o 
   2  25   7     2877.10     2726.36    453.53 o 
   3  25   7     1931.09     1705.74    490.95 o 
   4  25   7      637.77       43.13    464.66 o 
   5  25   7     5341.02     6408.28   1003.25 o 
   6  25   7     1215.88     1446.82    451.77 o 
   7  25   7     5580.43     5957.01    603.08 o 
   8  25   7      998.82      281.15    621.70 o 
   9  25   7     1098.59      733.04    545.46 o 
  10  25   7     3218.27     1956.16    564.97 o 
  11  25   7     1619.68     1653.74    572.37 o 
 -10  26   7     2391.55     1675.17    480.04 o 
  -9  26   7     3770.18     3943.16    495.10 o 
  -8  26   7      627.89      852.22    395.82 o 
  -7  26   7      432.42      473.90    372.16 o 
  -6  26   7      296.91      540.50    408.84 o 
  -5  26   7     4210.98     5248.98    470.26 o 
  -4  26   7     3075.90     3917.72    559.41 o 
  -3  26   7     3043.47     2889.76    525.58 o 
  -2  26   7     1557.99     1023.73    472.42 o 
  -1  26   7    19899.62    20320.78    824.42 o 
   0  26   7     2494.21     2483.89    492.27 o 
   1  26   7    19695.14    20781.73    769.15 o 
   2  26   7     1182.08     1074.57    436.10 o 
   3  26   7     2022.54     2009.25    523.05 o 
   4  26   7     3352.75     4373.94    637.23 o 
   5  26   7     5040.63     6817.42    918.05 o 
   6  26   7      452.37      493.10    549.51 o 
   7  26   7      286.69      431.06    615.38 o 
   8  26   7      516.60      624.28    631.14 o 
   9  26   7     4147.65     3739.58    603.19 o 
  10  26   7     2103.83     1072.13    750.28 o 
  -9  27   7     4059.91     4342.94    826.55 o 
  -8  27   7     6366.13     5839.40    486.71 o 
  -7  27   7     2087.76     2632.37    407.42 o 
  -6  27   7     1578.39     1836.12    515.65 o 
  -5  27   7     3745.30     4263.03    529.83 o 
  -4  27   7     1076.11      629.16    446.12 o 
  -3  27   7     2642.07     1778.59    576.47 o 
  -2  27   7     3747.78     2948.82    586.53 o 
  -1  27   7      740.03       39.48    513.03 o 
   0  27   7       54.21     -325.87    498.77 o 
   1  27   7      465.24      446.82    512.38 o 
   2  27   7     4694.05     4999.36    818.17 o 
   3  27   7     2236.17     1981.29    829.49 o 
   4  27   7     1724.25     1563.77    605.30 o 
   5  27   7     4327.29     5565.52   1294.38 o 
   6  27   7     1063.68     1603.45    647.47 o 
   7  27   7     2081.75     1303.69    660.00 o 
   8  27   7     4214.17     4282.20    748.79 o 
  -7  28   7     3166.23     3059.22    503.35 o 
  -6  28   7     4061.87     3952.78    557.06 o 
  -5  28   7    15321.30    15801.16    744.30 o 
  -4  28   7     1449.85     1824.06    472.99 o 
  -3  28   7     3927.05     4456.44    644.00 o 
  -2  28   7      686.34      989.05    556.89 o 
  -1  28   7      597.51      999.66    545.57 o 
   0  28   7       34.26       10.48    523.94 o 
   1  28   7      915.49      610.43    610.73 o 
   2  28   7     1095.18     1344.60    586.34 o 
   3  28   7     3259.67     2620.01    639.50 o 
   4  28   7     1989.31     2277.09    755.83 o 
   5  28   7    16536.66    15626.87    982.84 o 
   6  28   7     6205.25     5304.25    774.28 o 
   7  28   7     3512.13     1634.11    713.64 o 
  -4  29   7     7537.70     9216.70    766.67 o 
  -3  29   7      408.56      326.55    556.67 o 
  -2  29   7     3220.96     2984.17    613.59 o 
  -1  29   7      477.23      -28.13    531.45 o 
   0  29   7      291.69     -520.71    520.71 o 
   1  29   7      679.27      288.10    623.11 o 
   2  29   7     5186.88     6597.68   1100.10 o 
   3  29   7      449.18      473.69    607.15 o 
   4  29   7     7618.81     8089.58    826.65 o 
 -21   0   8    21715.23    21720.26   1736.32 o 
 -20   0   8    21400.92    24018.54   2887.80 o 
 -19   0   8    15666.21    13038.93   1448.71 o 
 -18   0   8     4153.90     1708.24   1091.82 o 
 -17   0   8      558.98      961.50   1014.30 o 
 -16   0   8    21896.21    20405.24   1439.63 o 
 -15   0   8     5344.77     6052.85   1124.09 o 
 -14   0   8    11718.95    10784.87   1076.56 o 
 -13   0   8     7656.48     8455.14    686.45 o 
 -12   0   8     7495.02     6320.64    409.52 o 
 -11   0   8    13729.73    14508.15    396.08 o 
 -10   0   8    49809.46    50061.66    718.33 o 
  -9   0   8    30601.76    30727.75    508.21 o 
  -8   0   8    25277.97    25216.68    464.89 o 
  -7   0   8    72821.73    68788.30    953.37 o 
  -6   0   8    70119.68    67425.94    871.15 o 
  -5   0   8   310513.94   321382.59   3991.82 o 
  -4   0   8   600415.50   580004.69   7584.18 o 
  -3   0   8   131208.94   141493.63   1720.43 o 
  -2   0   8   164181.61   159670.84   2036.65 o 
  -1   0   8    22105.15    22596.13    515.05 o 
   0   0   8    24722.93    26931.46    472.00 o 
   1   0   8    27259.07    25152.93    495.44 o 
   2   0   8   175009.13   166333.30   2109.23 o 
   3   0   8   127084.99   133431.16   1720.19 o 
   4   0   8   571521.88   566527.00   6555.40 o 
   5   0   8   288645.28   308234.63   3424.75 o 
   6   0   8    76380.73    67831.89    855.13 o 
   7   0   8    61139.66    60516.53    798.08 o 
   8   0   8    21757.50    24361.76    439.82 o 
   9   0   8    34757.54    33943.84    556.28 o 
  10   0   8    58189.43    56106.02    865.27 o 
  11   0   8    14196.20    14488.89    731.61 o 
  12   0   8     5179.17     4921.68    435.58 o 
  13   0   8     4824.21     4903.67    531.78 o 
  14   0   8    10935.70     9593.84    630.07 o 
  15   0   8     3751.65     2729.71    656.11 o 
  16   0   8    20592.14    18810.42   1870.74 o 
  17   0   8      421.04     -964.72   1322.03 o 
  18   0   8     5324.47     4407.64   1204.35 o 
  19   0   8    13220.00    12980.80   3054.59 o 
  20   0   8    29114.21    29368.77   1907.75 o 
  21   0   8    16431.60    16194.80   1681.08 o 
 -21   1   8     1246.72     1837.06    871.55 o 
 -20   1   8      641.87     1609.42    835.81 o 
 -19   1   8      710.86      -11.38    792.47 o 
 -18   1   8     5359.74     6334.63    847.26 o 
 -17   1   8     1352.60     1497.37    717.40 o 
 -16   1   8     3848.76     3721.89    709.83 o 
 -15   1   8      437.63       62.30    606.20 o 
 -14   1   8     2178.01     2213.91    431.10 o 
 -13   1   8     3925.05     3047.20    333.42 o 
 -12   1   8     9688.56     9473.79    311.54 o 
 -11   1   8    22191.23    21243.61    335.44 o 
 -10   1   8    25611.39    25042.48    344.55 o 
  -9   1   8    83829.53    77938.86    685.42 o 
  -8   1   8    40290.82    40240.87    428.28 o 
  -7   1   8   128328.49   121881.11   1006.04 o 
  -6   1   8    22438.64    19613.60    283.88 o 
  -5   1   8    72810.24    73323.57    779.37 o 
  -4   1   8    79561.10    80454.94    780.34 o 
  -3   1   8   148080.34   139471.67   1310.51 o 
  -2   1   8    30740.41    27693.30    655.38 o 
  -1   1   8    18321.26    17883.21    338.49 o 
   0   1   8      152.95     -101.84    113.67 o 
   1   1   8    18704.62    18195.21    252.17 o 
   2   1   8    24330.57    22408.07    598.98 o 
   3   1   8   160090.97   150364.78   1318.77 o 
   4   1   8    94396.98    92519.82    875.35 o 
   5   1   8    89138.28    84421.49    725.63 o 
   6   1   8    25026.23    21493.10    294.35 o 
   7   1   8   126854.13   121848.05   1044.81 o 
   8   1   8    57074.85    51327.85    508.96 o 
   9   1   8    71697.09    69774.79    689.28 o 
  10   1   8    25757.21    25963.84    367.25 o 
  11   1   8    20936.37    20779.22    379.97 o 
  12   1   8    13872.70    13789.54    410.60 o 
  13   1   8     6277.12     5873.14    413.14 o 
  14   1   8     2358.72     1752.26    369.79 o 
  15   1   8      309.87      384.70    466.98 o 
  16   1   8     5730.64     6249.65    795.86 o 
  17   1   8     1396.01     1731.36    749.57 o 
  18   1   8     7614.10     9651.27    950.76 o 
  19   1   8     1127.92     2245.21    884.81 o 
  20   1   8      797.86     2040.27    928.76 o 
  21   1   8     1459.17     2744.47    950.50 o 
 -21   2   8     9825.27     9567.14   1005.20 o 
 -20   2   8     3145.36     7267.43    951.77 o 
 -19   2   8    16541.81    18270.23   1845.06 o 
 -18   2   8     2879.20     2554.91    791.75 o 
 -17   2   8    14782.45    16082.41   1186.90 o 
 -16   2   8     2982.39     7503.89    786.62 o 
 -15   2   8    10415.16    12050.47    730.87 o 
 -14   2   8     2129.89     3556.46    422.80 o 
 -13   2   8     2444.65     2049.59    283.62 o 
 -12   2   8      905.00     1230.34    193.67 o 
 -11   2   8     5320.27     5417.39    238.02 o 
 -10   2   8    11068.25    10663.19    232.88 o 
  -9   2   8      418.02      284.68    133.84 o 
  -8   2   8     2124.78     2061.91    138.01 o 
  -7   2   8    19166.09    19797.16    390.87 o 
  -6   2   8     9165.39     9174.33    241.22 o 
  -5   2   8    37136.30    38811.45    509.93 o 
  -4   2   8     5938.15     7316.92    211.21 o 
  -3   2   8     7696.24     8818.25    190.44 o 
  -2   2   8     5761.51     6314.09    162.70 o 
  -1   2   8    27024.15    23950.77    341.00 o 
   0   2   8     1074.76      910.03    133.82 o 
   1   2   8    23093.47    21076.95    343.07 o 
   2   2   8     9293.52     9128.65    258.79 o 
   3   2   8     5202.88     7108.62    156.33 o 
   4   2   8     3816.62     4593.73    136.66 o 
   5   2   8    31392.81    36716.15    651.30 o 
   6   2   8     7038.98     8045.44    174.37 o 
   7   2   8    13499.79    16107.98    766.19 o 
   8   2   8     1931.77     1910.69    144.12 o 
   9   2   8      312.67       28.68    141.57 o 
  10   2   8    10309.97    11076.83    363.26 o 
  11   2   8     7526.18     8451.12    318.14 o 
  12   2   8      843.59     1235.17    217.72 o 
  13   2   8     3240.65     3916.28    334.51 o 
  14   2   8     2705.33     3582.45    439.93 o 
  15   2   8    11032.13    12551.30    704.22 o 
  16   2   8     2575.25     5733.51    757.80 o 
  17   2   8    11821.42    12823.68    956.95 o 
  18   2   8     3654.84     3354.53   1138.89 o 
  19   2   8    13629.81    13670.08   1063.53 o 
  20   2   8     5072.55     5813.10    979.33 o 
  21   2   8     7401.80    10924.71   2161.10 o 
 -21   3   8     5949.40     7402.04    955.90 o 
 -20   3   8     4308.55     4390.70    901.28 o 
 -19   3   8     6927.41     8160.02    920.21 o 
 -18   3   8       44.45     -729.19    729.19 o 
 -17   3   8     5952.31     8078.35   1312.79 o 
 -16   3   8     4370.74     6303.91   1392.49 o 
 -15   3   8     9753.77    10783.21    608.32 o 
 -14   3   8     5478.01     5353.93    475.60 o 
 -13   3   8     4994.96     3683.88    305.81 o 
 -12   3   8    41087.51    36150.63    610.81 o 
 -11   3   8     2462.01     2048.81    215.58 o 
 -10   3   8      715.39      283.39    165.87 o 
  -9   3   8    56574.21    51333.11    525.93 o 
  -8   3   8    19440.88    16626.74    287.13 o 
  -7   3   8   167480.97   166963.25   1410.06 o 
  -6   3   8    51436.98    43299.92    440.75 o 
  -5   3   8    16582.47    16882.20    262.25 o 
  -4   3   8     7967.81     8614.84    194.00 o 
  -3   3   8     8506.36     9116.55    207.22 o 
  -2   3   8   114261.61   112888.34   1068.03 o 
  -1   3   8     6193.48     6428.20    183.06 o 
   0   3   8     1797.73     1590.38    108.67 o 
   1   3   8     4240.42     4489.37    137.36 o 
   2   3   8   131668.14   122313.09   1171.99 o 
   3   3   8     7292.27     8300.21    188.26 o 
   4   3   8     6744.95     6494.64    191.86 o 
   5   3   8    14817.30    16090.44    271.83 o 
   6   3   8    39638.04    35797.42    407.45 o 
   7   3   8   169550.77   169491.42   1456.54 o 
   8   3   8    24454.41    19801.84    286.41 o 
   9   3   8    44734.15    43617.16    467.76 o 
  10   3   8     1066.51     1120.54    182.60 o 
  11   3   8     1829.23      943.74    214.89 o 
  12   3   8    35427.46    32780.29    492.74 o 
  13   3   8     3365.16     2465.94    303.47 o 
  14   3   8     6797.13     8185.72    538.62 o 
  15   3   8    11135.19    11640.97    638.22 o 
  16   3   8     6571.24     9389.64    993.43 o 
  17   3   8     5915.97     9242.29    879.94 o 
  18   3   8       49.85      916.33    773.80 o 
  19   3   8     7856.53     9004.62   1157.53 o 
  20   3   8     4927.52     6527.78   1132.49 o 
  21   3   8     6391.34     6175.87   1153.42 o 
 -21   4   8     3820.06     4902.37    901.52 o 
 -20   4   8      791.47     2495.28    887.07 o 
 -19   4   8    12358.56    14309.52   1029.49 o 
 -18   4   8     5958.79     5067.33    831.37 o 
 -17   4   8    18465.85    19551.65   1067.83 o 
 -16   4   8    43401.11    42971.28   1221.16 o 
 -15   4   8    13780.81    15045.50    706.21 o 
 -14   4   8    32968.59    34277.73    659.31 o 
 -13   4   8     4655.24     5377.25    390.05 o 
 -12   4   8      136.80      152.14    242.53 o 
 -11   4   8    18629.92    20177.12    407.17 o 
 -10   4   8     1563.76     1724.79    190.41 o 
  -9   4   8     4272.44     3178.57    180.43 o 
  -8   4   8      440.35      147.99    134.35 o 
  -7   4   8     1650.16     1419.51    140.37 o 
  -6   4   8    71141.83    70713.61    661.86 o 
  -5   4   8     7264.28     8849.94    221.39 o 
  -4   4   8    64164.35    68648.05    700.07 o 
  -3   4   8    39079.77    38774.19    427.33 o 
  -2   4   8    18728.98    19925.70    276.30 o 
  -1   4   8     2319.02     2537.10    138.64 o 
   0   4   8    82940.17    92189.52   1017.28 o 
   1   4   8     3499.39     3362.83    164.76 o 
   2   4   8    17856.22    19195.21    246.88 o 
   3   4   8    30802.53    31702.26    352.64 o 
   4   4   8    69513.52    71911.50    642.09 o 
   5   4   8     6192.20     7945.72    186.06 o 
   6   4   8    60804.97    62678.52    613.98 o 
   7   4   8     2144.14     2484.48    153.15 o 
   8   4   8      604.65       59.64    122.01 o 
   9   4   8     2810.67     2364.15    171.97 o 
  10   4   8     1545.19     2066.79    200.55 o 
  11   4   8    23320.68    23382.58    404.10 o 
  12   4   8      214.62     -131.21    260.85 o 
  13   4   8     2916.93     3116.35    319.21 o 
  14   4   8    41876.44    39207.54   1026.11 o 
  15   4   8    11162.38    11707.94    579.79 o 
  16   4   8    42414.47    42312.37   1023.19 o 
  17   4   8    12779.87    14276.85    770.89 o 
  18   4   8     7162.81     6893.84   1070.14 o 
  19   4   8    11889.15    13205.51   1258.85 o 
  20   4   8      920.62     1688.16   1046.00 o 
  21   4   8     3054.21     2341.46   1080.83 o 
 -21   5   8      929.06     3338.62   1091.67 o 
 -20   5   8      363.48     -109.03   1008.71 o 
 -19   5   8     6542.63     7286.29    887.23 o 
 -18   5   8     7031.60     7831.97    845.23 o 
 -17   5   8    15995.72    14508.85   1177.12 o 
 -16   5   8     5636.15     6308.80    819.08 o 
 -15   5   8     1858.97     1286.89    355.70 o 
 -14   5   8    10074.07    11334.32    489.48 o 
 -13   5   8    24020.38    23583.68    534.36 o 
 -12   5   8    53618.68    54968.35    828.30 o 
 -11   5   8    31062.93    26381.61    454.12 o 
 -10   5   8    16597.51    17295.27    368.15 o 
  -9   5   8    12867.59    13050.06    275.03 o 
  -8   5   8    22708.66    20502.24    314.91 o 
  -7   5   8    65900.20    66040.02    660.62 o 
  -6   5   8      382.07      230.61    121.62 o 
  -5   5   8   123418.69   120765.09   1125.28 o 
  -4   5   8    37169.94    38106.28    429.33 o 
  -3   5   8    84281.83    83484.76    794.74 o 
  -2   5   8     1832.91     3743.75    204.92 o 
  -1   5   8    61461.05    61516.59    644.09 o 
   0   5   8     2346.48     1714.32    162.01 o 
   1   5   8    61681.50    62087.32    576.30 o 
   2   5   8     2707.95     6000.25    222.95 o 
   3   5   8    75316.84    78727.23    714.37 o 
   4   5   8    36283.70    37368.13    393.12 o 
   5   5   8   122011.51   121631.09   1088.72 o 
   6   5   8      426.41      114.50    124.46 o 
   7   5   8    67404.26    65339.08    649.71 o 
   8   5   8    15278.36    16605.79    287.23 o 
   9   5   8    11991.02    11951.16    284.34 o 
  10   5   8    18802.30    18689.06    389.86 o 
  11   5   8    21210.00    20456.28    479.54 o 
  12   5   8    71386.67    66713.00    900.89 o 
  13   5   8    19713.65    20450.57    502.00 o 
  14   5   8    12108.73    13220.12    558.86 o 
  15   5   8     2945.69     3267.78    511.19 o 
  16   5   8     6237.58     6439.32    601.22 o 
  17   5   8    13985.03    13840.60    798.91 o 
  18   5   8     6567.08     6732.96    787.08 o 
  19   5   8     6026.39     6826.26   1281.28 o 
  20   5   8      429.04      705.69   1010.59 o 
  21   5   8     1073.31     2188.94   1066.98 o 
 -21   6   8     4705.58     3970.88   1440.16 o 
 -20   6   8      895.99      677.79   1316.12 o 
 -19   6   8     4593.57     6291.66   1075.33 o 
 -18   6   8      188.00     1425.79    948.34 o 
 -17   6   8     4585.73     6308.82    607.12 o 
 -16   6   8     1286.17     1712.90    427.33 o 
 -15   6   8     5492.88     5286.13    411.34 o 
 -14   6   8     8634.82     9620.20    418.92 o 
 -13   6   8      680.36      616.20    280.04 o 
 -12   6   8     6731.28     6109.86    314.13 o 
 -11   6   8    23997.54    21972.10    411.50 o 
 -10   6   8    13972.96    14580.73    371.51 o 
  -9   6   8    53058.35    47271.79    621.99 o 
  -8   6   8    58491.96    59921.36    670.88 o 
  -7   6   8    48455.88    48009.98    540.66 o 
  -6   6   8     7619.82     7600.66    229.12 o 
  -5   6   8    17171.13    14459.92    253.14 o 
  -4   6   8    55844.11    53549.07    555.48 o 
  -3   6   8    11254.80    10437.04    207.41 o 
  -2   6   8    95506.99    94382.55    985.30 o 
  -1   6   8    77127.16    77454.09    824.71 o 
   0   6   8    22026.12    24676.67    305.34 o 
   1   6   8    73561.24    73612.91    737.46 o 
   2   6   8    76891.16    82654.19    762.89 o 
   3   6   8     8912.62     8835.20    184.67 o 
   4   6   8    47290.61    47512.19    453.52 o 
   5   6   8    16258.99    13437.11    222.45 o 
   6   6   8    11956.25    12194.40    376.33 o 
   7   6   8    45323.21    44867.91    478.17 o 
   8   6   8    66340.29    65329.49    653.96 o 
   9   6   8    43553.20    41516.44    477.27 o 
  10   6   8    16572.81    16696.49    368.72 o 
  11   6   8    22385.95    20023.37    462.51 o 
  12   6   8     4402.51     3720.32    334.69 o 
  13   6   8      487.82      262.30    293.19 o 
  14   6   8     9065.10    10122.03    439.21 o 
  15   6   8     3457.63     3915.83    569.81 o 
  16   6   8     1003.53      324.10    499.19 o 
  17   6   8     3126.98     3626.61    578.61 o 
  18   6   8      161.62     -104.49    669.78 o 
  19   6   8     5782.10     6666.90   1250.01 o 
  20   6   8      953.95     1831.22   1032.24 o 
  21   6   8     5987.58     6516.91   1137.59 o 
 -21   7   8     2181.66     1824.28   2002.42 o 
 -20   7   8     1358.59     1293.32   2019.80 o 
 -19   7   8     1955.38     4926.01   1391.09 o
[truncated: 1,070,052 more chars]
